# Supplementary material for: Spatial analysis with SPIAT and spaSim to characterize and simulate tissue microenvironments
Source: Nat Commun. 2023 May 15;14:2697. doi: 10.1038/s41467-023-37822-0 (PMC10185501; doi:10.1038/s41467-023-37822-0)
Supplement: Supplementary file 4 — Source Data [file 41467_2023_37822_MOESM4_ESM.xlsx]

## Sheet: Figure 2
	Clinical data - Primary PCa
	Simulated data - from spaSim package
Panel a	Which image in the panel	Simulation process	Image name	spaSim function	parameters
	1st	Background cells	bg	simulate_background_cells()	n_cells = 5000	method = "Hardcore"	width = 2000	height = 2000	min_d = 10	oversampling_rate = 1.5
	2nd	Cell types	sim_mix	simulate_mixing()	bg_sample = bg	idents = c("Tumour", "Immune", "Others")	props = c(0.2, 0.3, 0.5)
	3rd	Cell aggregates	sim_cluster	simulate_clusters()	bg_sample = bg1	n_clusters = 4	cluster_properties = list( C1 = list( name_of_cluster_cell = "Tumour", size = 500, shape = "Circle", centre_loc = data.frame(x = 400, y = 1000), infiltration_types = c("Immune", "Others"), infiltration_proportions = c(0.1, 0.05)), C2 = list(name_of_cluster_cell = "Tumour", size = 650, shape = "Oval", centre_loc = data.frame(x = 500, y = 200), infiltration_types = c("Immune", "Others"), infiltrati…
	4th	Immune rings	sim_ring	simulate_immune_rings()	bg_sample = bg1	n_ir = 3	ir_properties =list( I1 = list( name_of_cluster_cell = "Tumour", size = 550, shape = "Oval", centre_loc = data.frame(x = 900, y = 800), infiltration_types = c("Immune", "Others"), infiltration_proportions = c(0.15, 0.1), name_of_ring_cell = "Immune", immune_ring_width = 120, immune_ring_infiltration_types = "Others", immune_ring_infiltration_proportions = 0.2 ), I2 = list(name_of_cluster_cell = "…
	for generating the background of the 5th image	Blood/lymphatic vessels	sim_bigC	simulate_clusters()	bg_sample = bg1	n_clusters=5	cluster_properties = list( C1 = list( name_of_cluster_cell = "Tumour", size = 800, shape = "Circle", centre_loc = data.frame(x = 400, y = 1200), infiltration_types = c("Immune", "Others"), infiltration_proportions = c(0.1, 0.05) ), C2 = list( name_of_cluster_cell = "Tumour", size = 850, shape = "Oval", centre_loc = data.frame(x = 400, y = 250), infiltration_types = c("Immune", "Others"), infiltra…
	5th		sim_vessle	simulate_stripes()	bg_sample = sim_bigC	n_stripe_type = 1	stripe_properties = list( S1 = list( number_of_stripes = 2, name_of_stripe_cell = "Others", width_of_stripe = 60, infiltration_types = c("Immune"), infiltration_proportions = c(0.08) ) )
Panel b		First column	Second column	Third column
	Composite/Reference pattern	Patient 6, Image 6	Patient 8, Image 13	Patient 2, Image 4
	Simulation (Image name from panel a)	sim_cluster	sim_ring	sim_vessle

## Sheet: Figure 3b
Simulations	which image in the panel	Image name	spaSim functions	parameters
These images were generated in bulk. Here list the parameters used in the spaSim functions to generate the images. Please refer to the source code for details.	the background image used by image 1,2,3,5,6,7	bg	multiple_images_with_clusters()	bg_sample = bg1	cluster_shape = 2	prop_infiltration = 0	cluster_size = 200	cluster_loc_x = -650	cluster_loc_y = -450
	Image 1,2,3	colo_imageL	multiple_images_with_clusters()	bg_sample = bg	cluster_shape = 3	prop_infiltration = 0	cluster_size = 300	cluster_loc_x = c(100,-200,-400)	cluster_loc_y = c(300, 0, -200)
	Image 4	colo_image_immuneR	multiple_images_with_immune_rings()	bg_sample = bg1	cluster_size = 200	ring_shape = 2	prop_infiltration = 0	ring_width = 80	cluster_loc_x = 0	cluster_loc_y = 0	prop_ring_infiltration = 0
	Image 5,6,7	imageL	multiple_images_with_clusters()	bg_sample = bg1	cluster_shape = 2	prop_infiltration = c(0.1, 0.3, 0.5)	cluster_size = 200	cluster_loc_x = -650	cluster_loc_y = -450
Metrics	which image in the panel	image name	APD	AMD	CIN	MS	NMS	cross-K AUC	CKI
	1	Sim_colo_1	1323.55	958.444	0	0	0	-0.333334	NA
	2	Sim_colo_2	918.12	545.166	0.0823624	0.00209506	0.0354183	-0.307937	NA
	3	Sim_colo_3	645.913	260.665	1.72714	0.0422821	0.688813	0.117262	0.43
	4	Sim_colo_4	456.23	58.3282	16.5956	0.417015	1.38407	0.232028	0.9
	5	Sim_colo_5	331.479	20.799	5.77734	0.128325	2.10034	0.378902	NA
	6	Sim_colo_6	339.183	21.1555	18.6098	0.573115	1.97483	0.371745	NA
	7	Sim_colo_7	340.692	25.4313	31.1729	1.5165	1.98142	0.370677	NA

## Sheet: Figure 4c
Simulations	which image in the panel	Image name	spaSim functions	parameters
	image 1	grad_image3	multiple_images_with_clusters()	bg_sample = bg1	cluster_shape = 2	prop_infiltration = 0.2	cluster_size = 200
	image 2	grad_image4	simulate_mixing()	bg_sample = bg1	idents = c("Tumour", "Immune", "Others")	props = c(0.4, 0.2, 0.4)
	For generating the background of image 3	tumour	multiple_images_with_clusters()	bg_sample = bg1	cluster_shape = 2	prop_infiltration = 0	cluster_size = 200	cluster_loc_x = -650	cluster_loc_y = -450
	image 3	grad_image1	multiple_images_with_clusters()	bg_sample = tumour	cluster_shape = 3	prop_infiltration = 0	cluster_size = 300	cluster_loc_x = -300	cluster_loc_y = -100
	Image 4	grad_image2	multiple_images_with_immune_rings()	bg_sample = bg1	cluster_size = 200	ring_shape = 2	prop_infiltration = 0	ring_width = 80	cluster_loc_x = 0	cluster_loc_y = 0	prop_ring_infiltration = 0
Entropy plots	Image ID\radius	50	100	150	200	250	300	350	400	450	500	550	600	650	700	750	800
	1	0.887187	0.830168	0.801184	0.797104	0.793393	0.791133	0.786906	0.785512	0.782378	0.780201	0.776856	0.77603	0.774334	0.772726	0.771873	0.771662
	2	0.991003	0.945543	0.935003	0.931626	0.928197	0.926143	0.925773	0.925704	0.924984	0.924831	0.92444	0.92408	0.923564	0.923429	0.923165	0.922892
	3	NaN	NaN	NaN	NaN	NaN	0.0754923	0.292427	0.596559	0.845753	0.977033	0.997026	0.949791	0.878542	0.812721	0.75428	0.703677
	4	0.488144	0.836493	0.97506	0.999988	0.988192	0.966005	0.941756	0.920189	0.902109	0.887401	0.877038	0.872286	0.87859	0.892912	0.909744	0.927543

## Sheet: Figure 4e
Macrophage - Tumor						Cytotoxic T cells -Tumor						Helper T cells -Tumor						B cells -Tumor
	Patient	radius	value	Group			Patient	radius	value	Group			Patient	radius	value	Group			Patient	radius	value	Group
1	Patient_1	50	0.848585	Attraction			Patient_1	50	0.9052	Attraction			Patient_1	50	0.989336	Attraction			Patient_1	50	0.451344	Repulsion
2	Patient_2	50	0.936258	Attraction			Patient_2	50	0.995236	Attraction			Patient_2	50	0.893571	Attraction			Patient_2	50	0.721928	Attraction
3	Patient_3	50	0.995226	Attraction			Patient_3	50	0.98088	Repulsion			Patient_3	50	0.999779	Attraction			Patient_3	50	0.998109	Attraction
4	Patient_4	50	0.771202	Repulsion			Patient_4	50	0.992139	Attraction			Patient_4	50	0.82276	Repulsion			Patient_4	50	0.674347	Repulsion
5	Patient_5	50	0.934871	Repulsion			Patient_5	50	0.965076	Repulsion			Patient_5	50	0.87916	Repulsion			Patient_5	50	0.985228	Attraction
6	Patient_6	50	0.997487	Attraction			Patient_6	50	0.965272	Attraction			Patient_6	50	0.909664	Repulsion			Patient_6	50	0.994656	Attraction
7	Patient_7	50	0.995236	Attraction			Patient_7	50	0.836641	Attraction			Patient_7	50	0.918296	Attraction			Patient_8	50	0.954434	Attraction
8	Patient_8	50	0.921504	Attraction			Patient_8	50	0.971234	Attraction			Patient_8	50	0.932112	Attraction			Patient_9	50	0.997616	Attraction
9	Patient_9	50	0.855638	Repulsion			Patient_9	50	0.996038	Attraction			Patient_9	50	0.88971	Repulsion			Patient_10	50	0.99048	Attraction
10	Patient_10	50	0.976215	Repulsion			Patient_10	50	0.953337	Repulsion			Patient_10	50	0.90421	Repulsion			Patient_11	50	0.811278	Attraction
11	Patient_11	50	0.950478	Attraction			Patient_11	50	0.966597	Attraction			Patient_11	50	0.808118	Attraction			Patient_12	50	0.922895	Attraction
12	Patient_12	50	0.96359	Attraction			Patient_12	50	0.999645	Attraction			Patient_12	50	0.864863	Attraction			Patient_13	50	0.909699	Repulsion
13	Patient_13	50	0.98736	Repulsion			Patient_13	50	0.908588	Attraction			Patient_13	50	0.971314	Repulsion			Patient_14	50	0.811278	Attraction
14	Patient_14	50	0.797327	Attraction			Patient_14	50	0.933404	Attraction			Patient_14	50	0.837081	Attraction			Patient_16	50	0.144695	Repulsion
15	Patient_15	50	0.828377	Attraction			Patient_17	50	0.999956	Attraction			Patient_15	50	0.591673	Attraction			Patient_17	50	0.698886	Repulsion
16	Patient_16	50	0.395316	Repulsion			Patient_18	50	0.532473	Attraction			Patient_16	50	NA	Repulsion			Patient_18	50	0.591673	Attraction
17	Patient_17	50	0.958567	Attraction			Patient_20	50	0.99436	Attraction			Patient_17	50	0.908784	Attraction			Patient_20	50	0.868534	Attraction
18	Patient_18	50	0.608075	Attraction			Patient_21	50	0.681291	Attraction			Patient_18	50	0.526617	Attraction			Patient_21	50	0.503258	Attraction
19	Patient_19	50	0.892165	Attraction			Patient_22	50	0.873981	Attraction			Patient_19	50	0.863121	Attraction			Patient_23	50	0.991076	Attraction
20	Patient_20	50	0.99918	Attraction			Patient_23	50	1	Attraction			Patient_20	50	0.761778	Attraction			Patient_28	50	0.142334	Repulsion
21	Patient_21	50	0.782217	Attraction			Patient_25	50	0.684038	Attraction			Patient_21	50	0.828345	Attraction			Patient_29	50	1	Attraction
22	Patient_22	50	0.838478	Attraction			Patient_27	50	0.857278	Attraction			Patient_22	50	0.704577	Attraction			Patient_32	50	0.624564	Repulsion
23	Patient_23	50	0.908948	Attraction			Patient_28	50	0.852038	Repulsion			Patient_23	50	0.976874	Attraction			Patient_33	50	0.881291	Attraction
24	Patient_24	50	0.811278	Attraction			Patient_29	50	0.866402	Repulsion			Patient_24	50	0.833765	Attraction			Patient_34	50	0.77935	Repulsion
25	Patient_25	50	0.784779	Attraction			Patient_33	50	0.949065	Attraction			Patient_25	50	0.94349	Attraction			Patient_35	50	0.0418354	Repulsion
26	Patient_26	50	0.974102	Attraction			Patient_34	50	0.92226	Repulsion			Patient_27	50	0.960875	Attraction			Patient_36	50	0.936667	Attraction
27	Patient_27	50	0.905066	Attraction			Patient_35	50	0.356455	Repulsion			Patient_28	50	0.776116	Repulsion			Patient_37	50	0.987359	Attraction
28	Patient_28	50	0.974088	Repulsion			Patient_36	50	0.987582	Repulsion			Patient_29	50	0.998956	Attraction			Patient_38	50	0.863121	Attraction
29	Patient_29	50	0.96877	Attraction			Patient_37	50	0.722175	Repulsion			Patient_32	50	0.5584	Repulsion			Patient_39	50	0.99981	Attraction
30	Patient_32	50	0.768517	Repulsion			Patient_38	50	0.833765	Attraction			Patient_33	50	0.960119	Attraction			Patient_40	50	0.661694	Repulsion
31	Patient_33	50	0.972064	Attraction			Patient_39	50	0.995903	Repulsion			Patient_34	50	0.958712	Attraction			Patient_41	50	0.898653	Repulsion
32	Patient_34	50	0.825269	Repulsion			Patient_40	50	0.96938	Attraction			Patient_35	50	NA	Repulsion			Patient_1	75	0.485439	Repulsion
33	Patient_35	50	0.548665	Repulsion			Patient_41	50	0.999993	Attraction			Patient_36	50	0.974955	Attraction			Patient_2	75	0.56651	Attraction
34	Patient_36	50	0.999967	Attraction			Patient_1	75	0.745708	Attraction			Patient_37	50	0.708183	Repulsion			Patient_3	75	0.961495	Attraction
35	Patient_37	50	0.970089	Repulsion			Patient_2	75	0.881991	Attraction			Patient_38	50	0.887118	Attraction			Patient_4	75	0.825503	Repulsion
36	Patient_38	50	0.999217	Attraction			Patient_3	75	0.984513	Repulsion			Patient_39	50	0.999224	Attraction			Patient_5	75	0.985228	Attraction
37	Patient_39	50	0.764382	Repulsion			Patient_4	75	0.880432	Attraction			Patient_40	50	0.943513	Repulsion			Patient_6	75	0.94566	Attraction
38	Patient_40	50	0.985121	Repulsion			Patient_5	75	0.999351	Repulsion			Patient_41	50	0.951763	Repulsion			Patient_8	75	0.724903	Attraction
39	Patient_41	50	0.970485	Repulsion			Patient_6	75	0.783256	Attraction			Patient_1	75	0.907192	Attraction			Patient_9	75	0.836064	Attraction
40	Patient_1	75	0.649019	Attraction			Patient_7	75	0.605187	Attraction			Patient_2	75	0.641193	Attraction			Patient_10	75	0.848548	Attraction
41	Patient_2	75	0.766956	Attraction			Patient_8	75	0.823151	Attraction			Patient_3	75	0.931304	Attraction			Patient_11	75	0.468996	Attraction
42	Patient_3	75	0.925785	Attraction			Patient_9	75	0.903185	Attraction			Patient_4	75	0.946799	Repulsion			Patient_12	75	0.730963	Attraction
43	Patient_4	75	0.886459	Repulsion			Patient_10	75	0.999995	Repulsion			Patient_5	75	0.973247	Repulsion			Patient_13	75	0.994571	Repulsion
44	Patient_5	75	0.996679	Repulsion			Patient_11	75	0.824137	Attraction			Patient_6	75	0.999123	Repulsion			Patient_14	75	0.543564	Attraction
45	Patient_6	75	0.94566	Attraction			Patient_12	75	0.97608	Attraction			Patient_7	75	0.591673	Attraction			Patient_16	75	0.244984	Repulsion
46	Patient_7	75	0.944205	Attraction			Patient_13	75	0.789236	Attraction			Patient_8	75	0.681063	Attraction			Patient_17	75	0.851148	Repulsion
47	Patient_8	75	0.732547	Attraction			Patient_14	75	0.791603	Attraction			Patient_9	75	0.978985	Repulsion			Patient_18	75	0.318215	Attraction
48	Patient_9	75	0.953144	Repulsion			Patient_17	75	0.913339	Attraction			Patient_10	75	0.997529	Repulsion			Patient_20	75	0.638515	Attraction
49	Patient_10	75	0.985844	Repulsion			Patient_18	75	0.32648	Attraction			Patient_11	75	0.566027	Attraction			Patient_21	75	0.258019	Attraction
50	Patient_11	75	0.808629	Attraction			Patient_20	75	0.943997	Attraction			Patient_12	75	0.614572	Attraction			Patient_23	75	0.970951	Attraction
51	Patient_12	75	0.870394	Attraction			Patient_21	75	0.380179	Attraction			Patient_13	75	0.993767	Repulsion			Patient_28	75	0.172979	Repulsion
52	Patient_13	75	0.987463	Repulsion			Patient_22	75	0.571355	Attraction			Patient_14	75	0.632428	Attraction			Patient_29	75	0.811278	Attraction
53	Patient_14	75	0.551145	Attraction			Patient_23	75	0.928297	Attraction			Patient_15	75	0.439497	Attraction			Patient_32	75	0.880048	Repulsion
54	Patient_15	75	0.582502	Attraction			Patient_25	75	0.422001	Attraction			Patient_16	75	0.985228	Repulsion			Patient_33	75	0.650022	Attraction
55	Patient_16	75	0.573494	Repulsion			Patient_27	75	0.564949	Attraction			Patient_17	75	0.66671	Attraction			Patient_34	75	0.998001	Repulsion
56	Patient_17	75	0.791437	Attraction			Patient_28	75	0.99015	Repulsion			Patient_18	75	0.300814	Attraction			Patient_35	75	0.0588744	Repulsion
57	Patient_18	75	0.410095	Attraction			Patient_29	75	0.967471	Repulsion			Patient_19	75	0.482628	Attraction			Patient_36	75	0.764205	Attraction
58	Patient_19	75	0.670255	Attraction			Patient_33	75	0.707848	Attraction			Patient_20	75	0.553092	Attraction			Patient_37	75	0.981057	Attraction
59	Patient_20	75	0.887976	Attraction			Patient_34	75	0.997096	Repulsion			Patient_21	75	0.549198	Attraction			Patient_38	75	0.522559	Attraction
60	Patient_21	75	0.571243	Attraction			Patient_35	75	0.489815	Repulsion			Patient_22	75	0.424809	Attraction			Patient_39	75	0.903377	Attraction
61	Patient_22	75	0.609333	Attraction			Patient_36	75	0.990134	Repulsion			Patient_23	75	0.847534	Attraction			Patient_40	75	0.80594	Repulsion
62	Patient_23	75	0.661034	Attraction			Patient_37	75	0.858727	Repulsion			Patient_24	75	0.558629	Attraction			Patient_41	75	0.99975	Repulsion
63	Patient_24	75	0.479832	Attraction			Patient_38	75	0.569049	Attraction			Patient_25	75	0.692689	Attraction			Patient_1	100	0.514099	Repulsion
64	Patient_25	75	0.569076	Attraction			Patient_39	75	0.996181	Repulsion			Patient_27	75	0.749696	Attraction			Patient_2	100	0.371232	Attraction
65	Patient_26	75	0.818879	Attraction			Patient_40	75	0.796373	Attraction			Patient_28	75	0.993055	Repulsion			Patient_3	100	0.890895	Attraction
66	Patient_27	75	0.73487	Attraction			Patient_41	75	0.922304	Attraction			Patient_29	75	0.82799	Attraction			Patient_4	100	0.891997	Repulsion
67	Patient_28	75	0.999511	Repulsion			Patient_1	100	0.66061	Attraction			Patient_32	75	0.775341	Repulsion			Patient_5	100	0.77935	Attraction
68	Patient_29	75	0.775665	Attraction			Patient_2	100	0.794233	Attraction			Patient_33	75	0.792765	Attraction			Patient_6	100	0.841852	Attraction
69	Patient_32	75	0.938801	Repulsion			Patient_3	100	0.921871	Repulsion			Patient_34	75	0.955759	Attraction			Patient_8	100	0.515947	Attraction
70	Patient_33	75	0.774353	Attraction			Patient_4	100	0.761094	Attraction			Patient_35	75	NA	Repulsion			Patient_9	100	0.684716	Attraction
71	Patient_34	75	0.957069	Repulsion			Patient_5	100	0.983242	Repulsion			Patient_36	75	0.866583	Attraction			Patient_10	100	0.625623	Attraction
72	Patient_35	75	0.753486	Repulsion			Patient_6	100	0.662129	Attraction			Patient_37	75	0.859431	Repulsion			Patient_11	100	0.309543	Attraction
73	Patient_36	75	0.959133	Attraction			Patient_7	100	0.380947	Attraction			Patient_38	75	0.652003	Attraction			Patient_12	100	0.603767	Attraction
74	Patient_37	75	0.998179	Repulsion			Patient_8	100	0.695643	Attraction			Patient_39	75	0.957437	Attraction			Patient_13	100	0.992144	Repulsion
75	Patient_38	75	0.935164	Attraction			Patient_9	100	0.815097	Attraction			Patient_40	75	0.999973	Repulsion			Patient_14	100	0.439497	Attraction
76	Patient_39	75	0.908865	Repulsion			Patient_10	100	0.988363	Repulsion			Patient_41	75	0.999634	Repulsion			Patient_16	100	0.357674	Repulsion
77	Patient_40	75	0.992237	Repulsion			Patient_11	100	0.737845	Attraction			Patient_1	100	0.821724	Attraction			Patient_17	100	0.927734	Repulsion
78	Patient_41	75	0.998131	Repulsion			Patient_12	100	0.948487	Attraction			Patient_2	100	0.492916	Attraction			Patient_18	100	0.195909	Attraction
79	Patient_1	100	0.540458	Attraction			Patient_13	100	0.713489	Attraction			Patient_3	100	0.822571	Attraction			Patient_20	100	0.452382	Attraction
80	Patient_2	100	0.678413	Attraction			Patient_14	100	0.693053	Attraction			Patient_4	100	0.989601	Repulsion			Patient_21	100	0.156491	Attraction
81	Patient_3	100	0.856792	Attraction			Patient_17	100	0.796394	Attraction			Patient_5	100	0.995934	Repulsion			Patient_23	100	0.64545	Attraction
82	Patient_4	100	0.934525	Repulsion			Patient_18	100	0.230961	Attraction			Patient_6	100	0.977878	Repulsion			Patient_28	100	0.19835	Repulsion
83	Patient_5	100	0.995692	Repulsion			Patient_20	100	0.908498	Attraction			Patient_7	100	0.297472	Attraction			Patient_29	100	0.413817	Attraction
84	Patient_6	100	0.864664	Attraction			Patient_21	100	0.237869	Attraction			Patient_8	100	0.472995	Attraction			Patient_32	100	0.958357	Repulsion
85	Patient_7	100	0.856534	Attraction			Patient_22	100	0.430552	Attraction			Patient_9	100	0.999692	Repulsion			Patient_33	100	0.430552	Attraction
86	Patient_8	100	0.593512	Attraction			Patient_23	100	0.814978	Attraction			Patient_10	100	0.990433	Repulsion			Patient_34	100	0.907166	Repulsion
87	Patient_9	100	0.988808	Repulsion			Patient_25	100	0.288179	Attraction			Patient_11	100	0.468346	Attraction			Patient_35	100	0.0754611	Repulsion
88	Patient_10	100	0.916896	Repulsion			Patient_27	100	0.407288	Attraction			Patient_12	100	0.486986	Attraction			Patient_36	100	0.639457	Attraction
89	Patient_11	100	0.715716	Attraction			Patient_28	100	0.996792	Repulsion			Patient_13	100	0.950332	Repulsion			Patient_37	100	0.906406	Attraction
90	Patient_12	100	0.801762	Attraction			Patient_29	100	0.996122	Repulsion			Patient_14	100	0.451089	Attraction			Patient_38	100	0.297472	Attraction
91	Patient_13	100	0.946075	Repulsion			Patient_33	100	0.551862	Attraction			Patient_15	100	0.242292	Attraction			Patient_39	100	0.778517	Attraction
92	Patient_14	100	0.453793	Attraction			Patient_34	100	0.994191	Repulsion			Patient_16	100	0.890492	Repulsion			Patient_40	100	0.884831	Repulsion
93	Patient_15	100	0.467628	Attraction			Patient_35	100	0.597754	Repulsion			Patient_17	100	0.485581	Attraction			Patient_41	100	0.96761	Repulsion
94	Patient_16	100	0.689077	Repulsion			Patient_36	100	0.947592	Repulsion			Patient_18	100	0.221989	Attraction			Patient_1	125	0.532644	Repulsion
95	Patient_17	100	0.682681	Attraction			Patient_37	100	0.915328	Repulsion			Patient_19	100	0.373609	Attraction			Patient_2	125	0.276195	Attraction
96	Patient_18	100	0.355173	Attraction			Patient_38	100	0.439497	Attraction			Patient_20	100	0.395676	Attraction			Patient_3	125	0.820097	Attraction
97	Patient_19	100	0.57537	Attraction			Patient_39	100	0.984658	Repulsion			Patient_21	100	0.425754	Attraction			Patient_4	125	0.924135	Repulsion
98	Patient_20	100	0.745063	Attraction			Patient_40	100	0.65074	Attraction			Patient_22	100	0.291205	Attraction			Patient_5	125	0.558629	Attraction
99	Patient_21	100	0.466257	Attraction			Patient_41	100	0.842604	Attraction			Patient_23	100	0.72268	Attraction			Patient_6	125	0.757486	Attraction
100	Patient_22	100	0.49334	Attraction			Patient_1	125	0.599439	Attraction			Patient_24	100	0.347817	Attraction			Patient_8	125	0.400931	Attraction
101	Patient_23	100	0.54042	Attraction			Patient_2	125	0.732868	Attraction			Patient_25	100	0.564296	Attraction			Patient_9	125	0.557614	Attraction
102	Patient_24	100	0.334055	Attraction			Patient_3	125	0.851621	Repulsion			Patient_27	100	0.604949	Attraction			Patient_10	125	0.522044	Attraction
103	Patient_25	100	0.43622	Attraction			Patient_4	125	0.676715	Attraction			Patient_28	100	0.998414	Repulsion			Patient_11	125	0.228538	Attraction
104	Patient_26	100	0.696409	Attraction			Patient_5	125	0.961406	Repulsion			Patient_29	100	0.719458	Attraction			Patient_12	125	0.507139	Attraction
105	Patient_27	100	0.605936	Attraction			Patient_6	125	0.600512	Attraction			Patient_32	100	0.871411	Repulsion			Patient_13	125	0.96323	Repulsion
106	Patient_28	100	0.989564	Repulsion			Patient_7	125	0.264517	Attraction			Patient_33	100	0.685536	Attraction			Patient_14	125	0.391244	Attraction
107	Patient_29	100	0.650675	Attraction			Patient_8	125	0.598071	Attraction			Patient_34	100	0.754034	Attraction			Patient_16	125	0.451033	Repulsion
108	Patient_32	100	0.992307	Repulsion			Patient_9	125	0.754342	Attraction			Patient_35	100	0.811278	Repulsion			Patient_17	125	0.964785	Repulsion
109	Patient_33	100	0.652217	Attraction			Patient_10	125	0.966408	Repulsion			Patient_36	100	0.794983	Attraction			Patient_18	125	0.173342	Attraction
110	Patient_34	100	0.997445	Repulsion			Patient_11	125	0.692569	Attraction			Patient_37	100	0.929238	Repulsion			Patient_20	125	0.336598	Attraction
111	Patient_35	100	0.872368	Repulsion			Patient_12	125	0.927579	Attraction			Patient_38	100	0.496168	Attraction			Patient_21	125	0.106792	Attraction
112	Patient_36	100	0.910567	Attraction			Patient_13	125	0.677617	Attraction			Patient_39	100	0.879167	Attraction			Patient_23	125	0.447499	Attraction
113	Patient_37	100	0.983327	Repulsion			Patient_14	125	0.630226	Attraction			Patient_40	100	0.981381	Repulsion			Patient_28	125	0.220555	Repulsion
114	Patient_38	100	0.877421	Attraction			Patient_17	125	0.712309	Attraction			Patient_41	100	0.974437	Repulsion			Patient_29	125	0.297472	Attraction
115	Patient_39	100	0.956851	Repulsion			Patient_18	125	0.199024	Attraction			Patient_1	125	0.761368	Attraction			Patient_32	125	0.995636	Repulsion
116	Patient_40	100	0.948927	Repulsion			Patient_20	125	0.886587	Attraction			Patient_2	125	0.409542	Attraction			Patient_33	125	0.318215	Attraction
117	Patient_41	100	0.976955	Repulsion			Patient_21	125	0.185531	Attraction			Patient_3	125	0.752312	Attraction			Patient_34	125	0.6987	Repulsion
118	Patient_1	125	0.477684	Attraction			Patient_22	125	0.318215	Attraction			Patient_4	125	0.999997	Repulsion			Patient_35	125	0.0903917	Repulsion
119	Patient_2	125	0.622572	Attraction			Patient_23	125	0.753023	Attraction			Patient_5	125	0.999426	Repulsion			Patient_36	125	0.463777	Attraction
120	Patient_3	125	0.809803	Attraction			Patient_25	125	0.196678	Attraction			Patient_6	125	0.948404	Repulsion			Patient_37	125	0.829214	Attraction
121	Patient_4	125	0.963519	Repulsion			Patient_27	125	0.335004	Attraction			Patient_7	125	0.175565	Attraction			Patient_38	125	0.222285	Attraction
122	Patient_5	125	0.979555	Repulsion			Patient_28	125	0.982713	Repulsion			Patient_8	125	0.351258	Attraction			Patient_39	125	0.675261	Attraction
123	Patient_6	125	0.789774	Attraction			Patient_29	125	0.999853	Repulsion			Patient_9	125	0.992264	Repulsion			Patient_40	125	0.927764	Repulsion
124	Patient_7	125	0.775235	Attraction			Patient_33	125	0.438888	Attraction			Patient_10	125	0.964821	Repulsion			Patient_41	125	0.902751	Repulsion
125	Patient_8	125	0.5214	Attraction			Patient_34	125	0.973773	Repulsion			Patient_11	125	0.397252	Attraction			Patient_1	150	0.55172	Repulsion
126	Patient_9	125	0.999363	Repulsion			Patient_35	125	0.678718	Repulsion			Patient_12	125	0.407284	Attraction			Patient_2	150	0.208181	Attraction
127	Patient_10	125	0.853846	Repulsion			Patient_36	125	0.91061	Repulsion			Patient_13	125	0.905248	Repulsion			Patient_3	150	0.762823	Attraction
128	Patient_11	125	0.654252	Attraction			Patient_37	125	0.945455	Repulsion			Patient_14	125	0.351234	Attraction			Patient_4	150	0.950591	Repulsion
129	Patient_12	125	0.758384	Attraction			Patient_38	125	0.354719	Attraction			Patient_15	125	0.183122	Attraction			Patient_5	150	0.365055	Attraction
130	Patient_13	125	0.909471	Repulsion			Patient_39	125	0.974792	Repulsion			Patient_16	125	0.666578	Repulsion			Patient_6	150	0.698	Attraction
131	Patient_14	125	0.352725	Attraction			Patient_40	125	0.526283	Attraction			Patient_17	125	0.395885	Attraction			Patient_8	150	0.33729	Attraction
132	Patient_15	125	0.383304	Attraction			Patient_41	125	0.774501	Attraction			Patient_18	125	0.173118	Attraction			Patient_9	150	0.451747	Attraction
133	Patient_16	125	0.768998	Repulsion			Patient_1	150	0.561807	Attraction			Patient_19	125	0.272574	Attraction			Patient_10	150	0.438224	Attraction
134	Patient_17	125	0.613017	Attraction			Patient_2	150	0.692326	Attraction			Patient_20	125	0.328474	Attraction			Patient_11	150	0.179256	Attraction
135	Patient_18	125	0.29625	Attraction			Patient_3	150	0.791144	Repulsion			Patient_21	125	0.359978	Attraction			Patient_12	150	0.476144	Attraction
136	Patient_19	125	0.494261	Attraction			Patient_4	150	0.630592	Attraction			Patient_22	125	0.231444	Attraction			Patient_13	150	0.93917	Repulsion
137	Patient_20	125	0.650768	Attraction			Patient_5	150	0.936277	Repulsion			Patient_23	125	0.637957	Attraction			Patient_14	150	0.266765	Attraction
138	Patient_21	125	0.394071	Attraction			Patient_6	150	0.559877	Attraction			Patient_24	125	0.217675	Attraction			Patient_16	150	0.52216	Repulsion
139	Patient_22	125	0.421255	Attraction			Patient_7	150	0.204956	Attraction			Patient_25	125	0.445114	Attraction			Patient_17	150	0.984222	Repulsion
140	Patient_23	125	0.473754	Attraction			Patient_8	150	0.529922	Attraction			Patient_27	125	0.521899	Attraction			Patient_18	150	0.128546	Attraction
141	Patient_24	125	0.244874	Attraction			Patient_9	150	0.710817	Attraction			Patient_28	125	0.969063	Repulsion			Patient_20	150	0.255742	Attraction
142	Patient_25	125	0.391244	Attraction			Patient_10	150	0.949178	Repulsion			Patient_29	125	0.639661	Attraction			Patient_21	150	0.081462	Attraction
143	Patient_26	125	0.612848	Attraction			Patient_11	150	0.659666	Attraction			Patient_32	125	0.940263	Repulsion			Patient_23	150	0.323749	Attraction
144	Patient_27	125	0.517384	Attraction			Patient_12	150	0.908821	Attraction			Patient_33	125	0.567471	Attraction			Patient_28	150	0.242006	Repulsion
145	Patient_28	125	0.973849	Repulsion			Patient_13	150	0.6519	Attraction			Patient_34	125	0.677381	Attraction			Patient_29	150	0.258019	Attraction
146	Patient_29	125	0.595378	Attraction			Patient_14	150	0.58086	Attraction			Patient_35	125	0.721928	Repulsion			Patient_32	150	0.997478	Repulsion
147	Patient_32	125	0.999528	Repulsion			Patient_17	150	0.65557	Attraction			Patient_36	125	0.727961	Attraction			Patient_33	150	0.252531	Attraction
148	Patient_33	125	0.577866	Attraction			Patient_18	150	0.165458	Attraction			Patient_37	125	0.967054	Repulsion			Patient_34	150	0.561753	Repulsion
149	Patient_34	125	0.996321	Repulsion			Patient_20	150	0.858576	Attraction			Patient_38	125	0.394693	Attraction			Patient_35	150	0.105499	Repulsion
150	Patient_35	125	0.940491	Repulsion			Patient_21	150	0.149587	Attraction			Patient_39	125	0.817649	Attraction			Patient_36	150	0.362051	Attraction
151	Patient_36	125	0.873008	Attraction			Patient_22	150	0.253878	Attraction			Patient_40	125	0.939845	Repulsion			Patient_37	150	0.785954	Attraction
152	Patient_37	125	0.961408	Repulsion			Patient_23	150	0.677508	Attraction			Patient_41	125	0.935774	Repulsion			Patient_38	150	0.153742	Attraction
153	Patient_38	125	0.846678	Attraction			Patient_25	150	0.146094	Attraction			Patient_1	150	0.701683	Attraction			Patient_39	150	0.615254	Attraction
154	Patient_39	125	0.984466	Repulsion			Patient_27	150	0.301096	Attraction			Patient_2	150	0.324902	Attraction			Patient_40	150	0.957236	Repulsion
155	Patient_40	125	0.897934	Repulsion			Patient_28	150	0.962652	Repulsion			Patient_3	150	0.693034	Attraction			Patient_41	150	0.841479	Repulsion
156	Patient_41	125	0.950208	Repulsion			Patient_29	150	0.996275	Repulsion			Patient_4	150	0.994976	Repulsion			Patient_1	175	0.570987	Repulsion
157	Patient_1	150	0.439121	Attraction			Patient_33	150	0.389176	Attraction			Patient_5	150	0.990503	Repulsion			Patient_2	175	0.157906	Attraction
158	Patient_2	150	0.607965	Attraction			Patient_34	150	0.943763	Repulsion			Patient_6	150	0.917651	Repulsion			Patient_3	175	0.707604	Attraction
159	Patient_3	150	0.768621	Attraction			Patient_35	150	0.752507	Repulsion			Patient_7	150	0.129234	Attraction			Patient_4	175	0.971245	Repulsion
160	Patient_4	150	0.98241	Repulsion			Patient_36	150	0.876561	Repulsion			Patient_8	150	0.314123	Attraction			Patient_5	175	0.258019	Attraction
161	Patient_5	150	0.954677	Repulsion			Patient_37	150	0.964543	Repulsion			Patient_9	150	0.971743	Repulsion			Patient_6	175	0.641177	Attraction
162	Patient_6	150	0.729708	Attraction			Patient_38	150	0.291818	Attraction			Patient_10	150	0.939814	Repulsion			Patient_8	175	0.30503	Attraction
163	Patient_7	150	0.700936	Attraction			Patient_39	150	0.967016	Repulsion			Patient_11	150	0.361103	Attraction			Patient_9	175	0.360674	Attraction
164	Patient_8	150	0.489667	Attraction			Patient_40	150	0.462156	Attraction			Patient_12	150	0.347411	Attraction			Patient_10	175	0.386967	Attraction
165	Patient_9	150	0.998977	Repulsion			Patient_41	150	0.73356	Attraction			Patient_13	150	0.863355	Repulsion			Patient_11	175	0.137099	Attraction
166	Patient_10	150	0.795232	Repulsion			Patient_1	175	0.531321	Attraction			Patient_14	150	0.293563	Attraction			Patient_12	175	0.428197	Attraction
167	Patient_11	150	0.621183	Attraction			Patient_2	175	0.660209	Attraction			Patient_15	150	0.141441	Attraction			Patient_13	175	0.922958	Repulsion
168	Patient_12	150	0.724566	Attraction			Patient_3	175	0.730147	Repulsion			Patient_16	150	0.650022	Repulsion			Patient_14	175	0.200622	Attraction
169	Patient_13	150	0.889467	Repulsion			Patient_4	175	0.583552	Attraction			Patient_17	150	0.343488	Attraction			Patient_16	175	0.590929	Repulsion
170	Patient_14	150	0.28852	Attraction			Patient_5	175	0.914556	Repulsion			Patient_18	150	0.135123	Attraction			Patient_17	175	0.99465	Repulsion
171	Patient_15	150	0.332318	Attraction			Patient_6	175	0.529582	Attraction			Patient_19	150	0.201534	Attraction			Patient_18	175	0.099088	Attraction
172	Patient_16	150	0.831367	Repulsion			Patient_7	175	0.161948	Attraction			Patient_20	150	0.27804	Attraction			Patient_20	175	0.212201	Attraction
173	Patient_17	150	0.571734	Attraction			Patient_8	175	0.49797	Attraction			Patient_21	150	0.303232	Attraction			Patient_21	175	0.0650731	Attraction
174	Patient_18	150	0.269231	Attraction			Patient_9	175	0.682848	Attraction			Patient_22	150	0.173586	Attraction			Patient_23	175	0.236179	Attraction
175	Patient_19	150	0.450938	Attraction			Patient_10	175	0.936034	Repulsion			Patient_23	150	0.564825	Attraction			Patient_28	175	0.26413	Repulsion
176	Patient_20	150	0.587038	Attraction			Patient_11	175	0.631356	Attraction			Patient_24	150	0.15618	Attraction			Patient_29	175	0.205593	Attraction
177	Patient_21	150	0.341315	Attraction			Patient_12	175	0.889888	Attraction			Patient_25	150	0.391869	Attraction			Patient_32	175	0.97542	Repulsion
178	Patient_22	150	0.377598	Attraction			Patient_13	175	0.638249	Attraction			Patient_27	150	0.473981	Attraction			Patient_33	175	0.20731	Attraction
179	Patient_23	150	0.439791	Attraction			Patient_14	175	0.546513	Attraction			Patient_28	150	0.912265	Repulsion			Patient_34	175	0.450791	Repulsion
180	Patient_24	150	0.188309	Attraction			Patient_17	175	0.609857	Attraction			Patient_29	150	0.587001	Attraction			Patient_35	175	0.120069	Repulsion
181	Patient_25	150	0.336726	Attraction			Patient_18	175	0.141041	Attraction			Patient_32	150	0.977233	Repulsion			Patient_36	175	0.293676	Attraction
182	Patient_26	150	0.546105	Attraction			Patient_20	175	0.843026	Attraction			Patient_33	150	0.506992	Attraction			Patient_37	175	0.726695	Attraction
183	Patient_27	150	0.465173	Attraction			Patient_21	175	0.115433	Attraction			Patient_34	150	0.56651	Attraction			Patient_38	175	0.128319	Attraction
184	Patient_28	150	0.958132	Repulsion			Patient_22	175	0.208619	Attraction			Patient_35	150	0.721928	Repulsion			Patient_39	175	0.561028	Attraction
185	Patient_29	150	0.512775	Attraction			Patient_23	175	0.610038	Attraction			Patient_36	150	0.688299	Attraction			Patient_40	175	0.980058	Repulsion
186	Patient_32	150	0.988792	Repulsion			Patient_25	175	0.11397	Attraction			Patient_37	150	0.990915	Repulsion			Patient_41	175	0.79511	Repulsion
187	Patient_33	150	0.543182	Attraction			Patient_27	175	0.248561	Attraction			Patient_38	150	0.330855	Attraction			Patient_1	200	0.597963	Repulsion
188	Patient_34	150	0.981775	Repulsion			Patient_28	175	0.943728	Repulsion			Patient_39	150	0.764205	Attraction			Patient_2	200	0.124798	Attraction
189	Patient_35	150	0.979317	Repulsion			Patient_29	175	0.991341	Repulsion			Patient_40	150	0.887754	Repulsion			Patient_3	200	0.662581	Attraction
190	Patient_36	150	0.842783	Attraction			Patient_33	175	0.337826	Attraction			Patient_41	150	0.904586	Repulsion			Patient_4	200	0.983439	Repulsion
191	Patient_37	150	0.943387	Repulsion			Patient_34	175	0.922801	Repulsion			Patient_1	175	0.656758	Attraction			Patient_5	200	0.197453	Attraction
192	Patient_38	150	0.823851	Attraction			Patient_35	175	0.809469	Repulsion			Patient_2	175	0.257372	Attraction			Patient_6	200	0.60487	Attraction
193	Patient_39	150	0.995026	Repulsion			Patient_36	175	0.851723	Repulsion			Patient_3	175	0.637079	Attraction			Patient_8	200	0.281325	Attraction
194	Patient_40	150	0.854152	Repulsion			Patient_37	175	0.977646	Repulsion			Patient_4	175	0.981811	Repulsion			Patient_9	200	0.311311	Attraction
195	Patient_41	150	0.931968	Repulsion			Patient_38	175	0.255997	Attraction			Patient_5	175	0.976724	Repulsion			Patient_10	200	0.346731	Attraction
196	Patient_1	175	0.426183	Attraction			Patient_39	175	0.960099	Repulsion			Patient_6	175	0.890092	Repulsion			Patient_11	200	0.114676	Attraction
197	Patient_2	175	0.587097	Attraction			Patient_40	175	0.416014	Attraction			Patient_7	175	0.103275	Attraction			Patient_12	200	0.40106	Attraction
198	Patient_3	175	0.73471	Attraction			Patient_41	175	0.682094	Attraction			Patient_8	175	0.268594	Attraction			Patient_13	200	0.910008	Repulsion
199	Patient_4	175	0.9921	Repulsion			Patient_1	200	0.498492	Attraction			Patient_9	175	0.939362	Repulsion			Patient_14	200	0.15935	Attraction
200	Patient_5	175	0.926667	Repulsion			Patient_2	200	0.640477	Attraction			Patient_10	175	0.919494	Repulsion			Patient_16	200	0.65604	Repulsion
201	Patient_6	175	0.666052	Attraction			Patient_3	200	0.681105	Repulsion			Patient_11	175	0.32851	Attraction			Patient_17	200	0.999407	Repulsion
202	Patient_7	175	0.64219	Attraction			Patient_4	200	0.552167	Attraction			Patient_12	175	0.307043	Attraction			Patient_18	200	0.078856	Attraction
203	Patient_8	175	0.469292	Attraction			Patient_5	200	0.894517	Repulsion			Patient_13	175	0.835147	Repulsion			Patient_20	200	0.176472	Attraction
204	Patient_9	175	0.9944	Repulsion			Patient_6	200	0.516243	Attraction			Patient_14	175	0.25085	Attraction			Patient_21	200	0.0533614	Attraction
205	Patient_10	175	0.751337	Repulsion			Patient_7	200	0.129465	Attraction			Patient_15	175	0.114676	Attraction			Patient_23	200	0.181166	Attraction
206	Patient_11	175	0.606038	Attraction			Patient_8	200	0.452673	Attraction			Patient_16	175	0.515947	Repulsion			Patient_28	200	0.282794	Repulsion
207	Patient_12	175	0.707901	Attraction			Patient_9	200	0.660431	Attraction			Patient_17	175	0.308585	Attraction			Patient_29	200	0.191433	Attraction
208	Patient_13	175	0.872743	Repulsion			Patient_10	200	0.925915	Repulsion			Patient_18	175	0.126397	Attraction			Patient_32	200	0.937447	Repulsion
209	Patient_14	175	0.251458	Attraction			Patient_11	200	0.61165	Attraction			Patient_19	175	0.15755	Attraction			Patient_33	200	0.183122	Attraction
210	Patient_15	175	0.305971	Attraction			Patient_12	200	0.870155	Attraction			Patient_20	175	0.246276	Attraction			Patient_34	200	0.424103	Repulsion
211	Patient_16	175	0.877116	Repulsion			Patient_13	200	0.628529	Attraction			Patient_21	175	0.254486	Attraction			Patient_35	200	0.135346	Repulsion
212	Patient_17	175	0.547339	Attraction			Patient_14	200	0.527337	Attraction			Patient_22	175	0.13996	Attraction			Patient_36	200	0.226411	Attraction
213	Patient_18	175	0.244153	Attraction			Patient_17	200	0.579459	Attraction			Patient_23	175	0.498885	Attraction			Patient_37	200	0.693639	Attraction
214	Patient_19	175	0.424007	Attraction			Patient_18	200	0.125101	Attraction			Patient_24	175	0.127617	Attraction			Patient_38	200	0.104419	Attraction
215	Patient_20	175	0.546784	Attraction			Patient_20	200	0.830339	Attraction			Patient_25	175	0.359489	Attraction			Patient_39	200	0.490194	Attraction
216	Patient_21	175	0.307535	Attraction			Patient_21	200	0.0921214	Attraction			Patient_27	175	0.440595	Attraction			Patient_40	200	0.994255	Repulsion
217	Patient_22	175	0.36903	Attraction			Patient_22	200	0.198911	Attraction			Patient_28	175	0.840359	Repulsion			Patient_41	200	0.764041	Repulsion
218	Patient_23	175	0.405225	Attraction			Patient_23	200	0.541426	Attraction			Patient_29	175	0.552069	Attraction			Patient_1	250	0.654001	Repulsion
219	Patient_24	175	0.151828	Attraction			Patient_25	200	0.0931713	Attraction			Patient_32	175	0.996265	Repulsion			Patient_2	250	0.0940844	Attraction
220	Patient_25	175	0.318636	Attraction			Patient_27	200	0.216356	Attraction			Patient_33	175	0.465403	Attraction			Patient_3	250	0.583807	Attraction
221	Patient_26	175	0.479627	Attraction			Patient_28	200	0.912294	Repulsion			Patient_34	175	0.51629	Attraction			Patient_4	250	0.997886	Repulsion
222	Patient_27	175	0.416014	Attraction			Patient_29	200	0.985806	Repulsion			Patient_35	175	0.721928	Repulsion			Patient_5	250	0.11191	Attraction
223	Patient_28	175	0.941761	Repulsion			Patient_33	200	0.279562	Attraction			Patient_36	175	0.644464	Attraction			Patient_6	250	0.55904	Attraction
224	Patient_29	175	0.42994	Attraction			Patient_34	200	0.895037	Repulsion			Patient_37	175	0.998884	Repulsion			Patient_8	250	0.23288	Attraction
225	Patient_32	175	0.970448	Repulsion			Patient_35	200	0.857782	Repulsion			Patient_38	175	0.28775	Attraction			Patient_9	250	0.217714	Attraction
226	Patient_33	175	0.506083	Attraction			Patient_36	200	0.831651	Repulsion			Patient_39	175	0.73967	Attraction			Patient_10	250	0.284556	Attraction
227	Patient_34	175	0.962765	Repulsion			Patient_37	200	0.986029	Repulsion			Patient_40	175	0.841835	Repulsion			Patient_11	250	0.0720165	Attraction
228	Patient_35	175	0.997213	Repulsion			Patient_38	200	0.236676	Attraction			Patient_41	175	0.866899	Repulsion			Patient_12	250	0.342051	Attraction
229	Patient_36	175	0.830329	Attraction			Patient_39	200	0.955934	Repulsion			Patient_1	200	0.627761	Attraction			Patient_13	250	0.891316	Repulsion
230	Patient_37	175	0.926318	Repulsion			Patient_40	200	0.358467	Attraction			Patient_2	200	0.236229	Attraction			Patient_14	250	0.114676	Attraction
231	Patient_38	175	0.804666	Attraction			Patient_41	200	0.653329	Attraction			Patient_3	200	0.58688	Attraction			Patient_16	250	0.766526	Repulsion
232	Patient_39	175	0.999038	Repulsion			Patient_1	250	0.480682	Attraction			Patient_4	200	0.961541	Repulsion			Patient_17	250	0.996678	Repulsion
233	Patient_40	175	0.823397	Repulsion			Patient_2	250	0.607858	Attraction			Patient_5	200	0.959338	Repulsion			Patient_18	250	0.0555118	Attraction
234	Patient_41	175	0.917821	Repulsion			Patient_3	250	0.607824	Repulsion			Patient_6	200	0.868183	Repulsion			Patient_20	250	0.182914	Attraction
235	Patient_1	200	0.415602	Attraction			Patient_4	250	0.505046	Attraction			Patient_7	200	0.0828365	Attraction			Patient_21	250	0.0366323	Attraction
236	Patient_2	200	0.57352	Attraction			Patient_5	250	0.856246	Repulsion			Patient_8	200	0.24737	Attraction			Patient_23	250	0.119116	Attraction
237	Patient_3	200	0.705842	Attraction			Patient_6	250	0.498677	Attraction			Patient_9	200	0.902004	Repulsion			Patient_28	250	0.317186	Repulsion
238	Patient_4	200	0.997147	Repulsion			Patient_7	250	0.128775	Attraction			Patient_10	200	0.897008	Repulsion			Patient_29	250	0.153742	Attraction
239	Patient_5	200	0.896729	Repulsion			Patient_8	250	0.393759	Attraction			Patient_11	200	0.312266	Attraction			Patient_32	250	0.836139	Repulsion
240	Patient_6	200	0.623173	Attraction			Patient_9	250	0.630623	Attraction			Patient_12	200	0.270808	Attraction			Patient_33	250	0.132388	Attraction
241	Patient_7	200	0.597876	Attraction			Patient_10	250	0.902609	Repulsion			Patient_13	200	0.813102	Repulsion			Patient_34	250	0.33729	Repulsion
242	Patient_8	200	0.45481	Attraction			Patient_11	250	0.5848	Attraction			Patient_14	200	0.22445	Attraction			Patient_35	250	0.164737	Repulsion
243	Patient_9	200	0.986911	Repulsion			Patient_12	250	0.833299	Attraction			Patient_15	200	0.0950172	Attraction			Patient_36	250	0.151097	Attraction
244	Patient_10	200	0.723075	Repulsion			Patient_13	250	0.611744	Attraction			Patient_16	200	0.405977	Repulsion			Patient_37	250	0.632384	Attraction
245	Patient_11	200	0.594341	Attraction			Patient_14	250	0.498657	Attraction			Patient_17	200	0.294694	Attraction			Patient_38	250	0.0770169	Attraction
246	Patient_12	200	0.702427	Attraction			Patient_17	250	0.544182	Attraction			Patient_18	200	0.104609	Attraction			Patient_39	250	0.403656	Attraction
247	Patient_13	200	0.860337	Repulsion			Patient_18	250	0.105425	Attraction			Patient_19	200	0.126752	Attraction			Patient_40	250	0.996901	Repulsion
248	Patient_14	200	0.218671	Attraction			Patient_20	250	0.813814	Attraction			Patient_20	200	0.245826	Attraction			Patient_41	250	0.687795	Repulsion
249	Patient_15	200	0.28656	Attraction			Patient_21	250	0.0755401	Attraction			Patient_21	200	0.222015	Attraction			Patient_1	300	0.713134	Repulsion
250	Patient_16	200	0.909656	Repulsion			Patient_22	250	0.187593	Attraction			Patient_22	200	0.134121	Attraction			Patient_2	300	0.0715038	Attraction
251	Patient_17	200	0.53884	Attraction			Patient_23	250	0.459805	Attraction			Patient_23	200	0.473226	Attraction			Patient_3	300	0.538723	Attraction
252	Patient_18	200	0.236356	Attraction			Patient_25	250	0.0645929	Attraction			Patient_24	200	0.10315	Attraction			Patient_4	300	0.999359	Repulsion
253	Patient_19	200	0.390733	Attraction			Patient_27	250	0.164763	Attraction			Patient_25	200	0.349617	Attraction			Patient_5	300	0.115247	Attraction
254	Patient_20	200	0.50802	Attraction			Patient_28	250	0.855428	Repulsion			Patient_27	200	0.402544	Attraction			Patient_6	300	0.511138	Attraction
255	Patient_21	200	0.279887	Attraction			Patient_29	250	0.97525	Repulsion			Patient_28	200	0.79299	Repulsion			Patient_8	300	0.180879	Attraction
256	Patient_22	200	0.349093	Attraction			Patient_33	250	0.232896	Attraction			Patient_29	200	0.520356	Attraction			Patient_9	300	0.171112	Attraction
257	Patient_23	200	0.386137	Attraction			Patient_34	250	0.848064	Repulsion			Patient_32	200	0.999724	Repulsion			Patient_10	300	0.235678	Attraction
258	Patient_24	200	0.13065	Attraction			Patient_35	250	0.918167	Repulsion			Patient_33	200	0.414793	Attraction			Patient_11	300	0.0489314	Attraction
259	Patient_25	200	0.285181	Attraction			Patient_36	250	0.79585	Repulsion			Patient_34	200	0.421561	Attraction			Patient_12	300	0.306357	Attraction
260	Patient_26	200	0.434299	Attraction			Patient_37	250	0.99605	Repulsion			Patient_35	200	0.721928	Repulsion			Patient_13	300	0.870281	Repulsion
261	Patient_27	200	0.375247	Attraction			Patient_38	250	0.223382	Attraction			Patient_36	200	0.605528	Attraction			Patient_14	300	0.0776195	Attraction
262	Patient_28	200	0.923826	Repulsion			Patient_39	250	0.950019	Repulsion			Patient_37	200	0.999489	Repulsion			Patient_16	300	0.849153	Repulsion
263	Patient_29	200	0.358207	Attraction			Patient_40	250	0.286811	Attraction			Patient_38	200	0.27867	Attraction			Patient_17	300	0.979123	Repulsion
264	Patient_32	200	0.95281	Repulsion			Patient_41	250	0.604387	Attraction			Patient_39	200	0.722551	Attraction			Patient_18	300	0.0413584	Attraction
265	Patient_33	200	0.481259	Attraction			Patient_1	300	0.455939	Attraction			Patient_40	200	0.798275	Repulsion			Patient_20	300	0.154777	Attraction
266	Patient_34	200	0.945607	Repulsion			Patient_2	300	0.584523	Attraction			Patient_41	200	0.835405	Repulsion			Patient_21	300	0.0272033	Attraction
267	Patient_35	200	0.999553	Repulsion			Patient_3	300	0.552092	Repulsion			Patient_1	250	0.586616	Attraction			Patient_23	300	0.106321	Attraction
268	Patient_36	200	0.815027	Attraction			Patient_4	300	0.466554	Attraction			Patient_2	250	0.195973	Attraction			Patient_28	300	0.351645	Repulsion
269	Patient_37	200	0.91528	Repulsion			Patient_5	300	0.832157	Repulsion			Patient_3	250	0.510719	Attraction			Patient_29	300	0.108023	Attraction
270	Patient_38	200	0.79373	Attraction			Patient_6	300	0.487694	Attraction			Patient_4	250	0.917817	Repulsion			Patient_32	300	0.741191	Repulsion
271	Patient_39	200	0.99988	Repulsion			Patient_7	300	0.100531	Attraction			Patient_5	250	0.916596	Repulsion			Patient_33	300	0.103653	Attraction
272	Patient_40	200	0.794912	Repulsion			Patient_8	300	0.384278	Attraction			Patient_6	250	0.826059	Repulsion			Patient_34	300	0.35149	Repulsion
273	Patient_41	200	0.907154	Repulsion			Patient_9	300	0.599724	Attraction			Patient_7	250	0.0601225	Attraction			Patient_35	300	0.192077	Repulsion
274	Patient_1	250	0.389263	Attraction			Patient_10	300	0.883928	Repulsion			Patient_8	250	0.229666	Attraction			Patient_36	300	0.106188	Attraction
275	Patient_2	250	0.553952	Attraction			Patient_11	300	0.569285	Attraction			Patient_9	250	0.838713	Repulsion			Patient_37	300	0.599975	Attraction
276	Patient_3	250	0.659929	Attraction			Patient_12	300	0.804665	Attraction			Patient_10	250	0.865148	Repulsion			Patient_38	300	0.0568324	Attraction
277	Patient_4	250	0.999943	Repulsion			Patient_13	300	0.599552	Attraction			Patient_11	250	0.290406	Attraction			Patient_39	300	0.358387	Attraction
278	Patient_5	250	0.837573	Repulsion			Patient_14	300	0.474075	Attraction			Patient_12	250	0.225054	Attraction			Patient_40	300	0.971874	Repulsion
279	Patient_6	250	0.555497	Attraction			Patient_17	300	0.522689	Attraction			Patient_13	250	0.786312	Repulsion			Patient_41	300	0.619313	Repulsion
280	Patient_7	250	0.522559	Attraction			Patient_18	300	0.0968049	Attraction			Patient_14	250	0.179972	Attraction			Patient_1	350	0.773267	Repulsion
281	Patient_8	250	0.417236	Attraction			Patient_20	300	0.797486	Attraction			Patient_15	250	0.0681246	Attraction			Patient_2	350	0.0533614	Attraction
282	Patient_9	250	0.961187	Repulsion			Patient_21	300	0.0561197	Attraction			Patient_16	250	0.227469	Repulsion			Patient_3	350	0.501541	Attraction
283	Patient_10	250	0.670417	Repulsion			Patient_22	300	0.15935	Attraction			Patient_17	250	0.271437	Attraction			Patient_4	350	0.990938	Repulsion
284	Patient_11	250	0.578586	Attraction			Patient_23	300	0.39869	Attraction			Patient_18	250	0.0948698	Attraction			Patient_5	350	0.0842624	Attraction
285	Patient_12	250	0.688985	Attraction			Patient_25	300	0.0484143	Attraction			Patient_19	250	0.0949126	Attraction			Patient_6	350	0.482924	Attraction
286	Patient_13	250	0.842105	Repulsion			Patient_27	300	0.136144	Attraction			Patient_20	250	0.22202	Attraction			Patient_8	350	0.148244	Attraction
287	Patient_14	250	0.17624	Attraction			Patient_28	300	0.800594	Repulsion			Patient_21	250	0.186511	Attraction			Patient_9	350	0.150164	Attraction
288	Patient_15	250	0.27624	Attraction			Patient_29	300	0.96484	Repulsion			Patient_22	250	0.0964991	Attraction			Patient_10	350	0.190956	Attraction
289	Patient_16	250	0.951411	Repulsion			Patient_33	300	0.209609	Attraction			Patient_23	250	0.410416	Attraction			Patient_11	350	0.036753	Attraction
290	Patient_17	250	0.520484	Attraction			Patient_34	300	0.812971	Repulsion			Patient_24	250	0.0718447	Attraction			Patient_12	350	0.278426	Attraction
291	Patient_18	250	0.211971	Attraction			Patient_35	300	0.950889	Repulsion			Patient_25	250	0.323601	Attraction			Patient_13	350	0.858024	Repulsion
292	Patient_19	250	0.349021	Attraction			Patient_36	300	0.763684	Repulsion			Patient_27	250	0.347481	Attraction			Patient_14	350	0.0568324	Attraction
293	Patient_20	250	0.475805	Attraction			Patient_37	300	0.999433	Repulsion			Patient_28	250	0.702929	Repulsion			Patient_16	350	0.910724	Repulsion
294	Patient_21	250	0.251039	Attraction			Patient_38	300	0.221429	Attraction			Patient_29	250	0.466466	Attraction			Patient_17	350	0.945928	Repulsion
295	Patient_22	250	0.318763	Attraction			Patient_39	300	0.943068	Repulsion			Patient_32	250	0.980415	Repulsion			Patient_18	350	0.0322418	Attraction
296	Patient_23	250	0.356865	Attraction			Patient_40	300	0.24971	Attraction			Patient_33	250	0.365385	Attraction			Patient_20	350	0.13236	Attraction
297	Patient_24	250	0.104782	Attraction			Patient_41	300	0.584988	Attraction			Patient_34	250	0.343202	Attraction			Patient_21	350	0.020886	Attraction
298	Patient_25	250	0.25162	Attraction			Patient_1	350	0.43572	Attraction			Patient_35	250	0.721928	Repulsion			Patient_23	350	0.0912718	Attraction
299	Patient_26	250	0.366989	Attraction			Patient_2	350	0.575191	Attraction			Patient_36	250	0.557555	Attraction			Patient_28	350	0.385016	Repulsion
300	Patient_27	250	0.323282	Attraction			Patient_3	350	0.512556	Repulsion			Patient_37	250	0.985376	Repulsion			Patient_29	350	0.0821431	Attraction
301	Patient_28	250	0.869433	Repulsion			Patient_4	350	0.443129	Attraction			Patient_38	250	0.229209	Attraction			Patient_32	350	0.677351	Repulsion
302	Patient_29	250	0.261745	Attraction			Patient_5	350	0.816574	Repulsion			Patient_39	250	0.683891	Attraction			Patient_33	350	0.0849956	Attraction
303	Patient_32	250	0.923546	Repulsion			Patient_6	350	0.477936	Attraction			Patient_40	250	0.743222	Repulsion			Patient_34	350	0.300391	Repulsion
304	Patient_33	250	0.44749	Attraction			Patient_7	350	0.078284	Attraction			Patient_41	250	0.789905	Repulsion			Patient_35	350	0.217024	Repulsion
305	Patient_34	250	0.908234	Repulsion			Patient_8	350	0.377428	Attraction			Patient_1	300	0.553982	Attraction			Patient_36	350	0.104275	Attraction
306	Patient_35	250	0.986013	Repulsion			Patient_9	350	0.582	Attraction			Patient_2	300	0.164582	Attraction			Patient_37	350	0.564037	Attraction
307	Patient_36	250	0.790604	Attraction			Patient_10	350	0.872236	Repulsion			Patient_3	300	0.460409	Attraction			Patient_38	350	0.0453195	Attraction
308	Patient_37	250	0.894706	Repulsion			Patient_11	350	0.561341	Attraction			Patient_4	300	0.874608	Repulsion			Patient_39	350	0.331429	Attraction
309	Patient_38	250	0.779469	Attraction			Patient_12	350	0.78161	Attraction			Patient_5	300	0.874082	Repulsion			Patient_40	350	0.935703	Repulsion
310	Patient_39	250	0.991193	Repulsion			Patient_13	350	0.597951	Attraction			Patient_6	300	0.792818	Repulsion			Patient_41	350	0.556141	Repulsion
311	Patient_40	250	0.753646	Repulsion			Patient_14	350	0.461977	Attraction			Patient_7	300	0.0461924	Attraction			Patient_1	400	0.831333	Repulsion
312	Patient_41	250	0.894954	Repulsion			Patient_17	350	0.505954	Attraction			Patient_8	300	0.197783	Attraction			Patient_2	400	0.0430705	Attraction
313	Patient_1	300	0.368981	Attraction			Patient_18	350	0.0892276	Attraction			Patient_9	300	0.787211	Repulsion			Patient_3	400	0.470106	Attraction
314	Patient_2	300	0.540268	Attraction			Patient_20	350	0.782697	Attraction			Patient_10	300	0.850714	Repulsion			Patient_4	400	0.97683	Repulsion
315	Patient_3	300	0.622114	Attraction			Patient_21	350	0.0437385	Attraction			Patient_11	300	0.28768	Attraction			Patient_5	400	0.0652395	Attraction
316	Patient_4	300	0.996743	Repulsion			Patient_22	350	0.165427	Attraction			Patient_12	300	0.197734	Attraction			Patient_6	400	0.454133	Attraction
317	Patient_5	300	0.786934	Repulsion			Patient_23	350	0.362294	Attraction			Patient_13	300	0.767291	Repulsion			Patient_8	400	0.137803	Attraction
318	Patient_6	300	0.505813	Attraction			Patient_25	350	0.0575861	Attraction			Patient_14	300	0.161174	Attraction			Patient_9	400	0.132372	Attraction
319	Patient_7	300	0.459608	Attraction			Patient_27	350	0.132863	Attraction			Patient_15	300	0.0520461	Attraction			Patient_10	400	0.17659	Attraction
320	Patient_8	300	0.396595	Attraction			Patient_28	350	0.769293	Repulsion			Patient_16	300	0.144115	Repulsion			Patient_11	400	0.029339	Attraction
321	Patient_9	300	0.928831	Repulsion			Patient_29	350	0.953923	Repulsion			Patient_17	300	0.252603	Attraction			Patient_12	400	0.258936	Attraction
322	Patient_10	300	0.644941	Repulsion			Patient_33	350	0.201649	Attraction			Patient_18	300	0.0970424	Attraction			Patient_13	400	0.845107	Repulsion
323	Patient_11	300	0.575026	Attraction			Patient_34	350	0.786105	Repulsion			Patient_19	300	0.0696897	Attraction			Patient_14	400	0.0450363	Attraction
324	Patient_12	300	0.683283	Attraction			Patient_35	350	0.968005	Repulsion			Patient_20	300	0.186611	Attraction			Patient_16	400	0.958669	Repulsion
325	Patient_13	300	0.831406	Repulsion			Patient_36	350	0.749582	Repulsion			Patient_21	300	0.166322	Attraction			Patient_17	400	0.901591	Repulsion
326	Patient_14	300	0.156963	Attraction			Patient_37	350	0.999955	Repulsion			Patient_22	300	0.0741495	Attraction			Patient_18	400	0.0261598	Attraction
327	Patient_15	300	0.253787	Attraction			Patient_38	350	0.201475	Attraction			Patient_23	300	0.377355	Attraction			Patient_20	400	0.109314	Attraction
328	Patient_16	300	0.977924	Repulsion			Patient_39	350	0.938896	Repulsion			Patient_24	300	0.0545609	Attraction			Patient_21	400	0.016818	Attraction
329	Patient_17	300	0.504683	Attraction			Patient_40	350	0.219524	Attraction			Patient_25	300	0.294358	Attraction			Patient_23	400	0.0739848	Attraction
330	Patient_18	300	0.200294	Attraction			Patient_41	350	0.57305	Attraction			Patient_27	300	0.323775	Attraction			Patient_28	400	0.41778	Repulsion
331	Patient_19	300	0.32149	Attraction			Patient_1	400	0.416308	Attraction			Patient_28	300	0.648511	Repulsion			Patient_29	400	0.0709989	Attraction
332	Patient_20	300	0.409036	Attraction			Patient_2	400	0.561562	Attraction			Patient_29	300	0.428559	Attraction			Patient_32	400	0.630459	Repulsion
333	Patient_21	300	0.228834	Attraction			Patient_3	400	0.478893	Repulsion			Patient_32	300	0.945127	Repulsion			Patient_33	400	0.0676698	Attraction
334	Patient_22	300	0.292578	Attraction			Patient_4	400	0.422894	Attraction			Patient_33	300	0.343191	Attraction			Patient_34	400	0.249882	Repulsion
335	Patient_23	300	0.339998	Attraction			Patient_5	400	0.800794	Repulsion			Patient_34	300	0.278313	Attraction			Patient_35	400	0.240033	Repulsion
336	Patient_24	300	0.0992836	Attraction			Patient_6	400	0.470497	Attraction			Patient_35	300	0.721928	Repulsion			Patient_36	400	0.13179	Attraction
337	Patient_25	300	0.239386	Attraction			Patient_7	400	0.0638205	Attraction			Patient_36	300	0.527083	Attraction			Patient_37	400	0.542065	Attraction
338	Patient_26	300	0.34441	Attraction			Patient_8	400	0.369808	Attraction			Patient_37	300	0.959274	Repulsion			Patient_38	400	0.0671105	Attraction
339	Patient_27	300	0.295661	Attraction			Patient_9	400	0.560404	Attraction			Patient_38	300	0.202198	Attraction			Patient_39	400	0.301768	Attraction
340	Patient_28	300	0.816948	Repulsion			Patient_10	400	0.869232	Repulsion			Patient_39	300	0.638067	Attraction			Patient_40	400	0.900803	Repulsion
341	Patient_29	300	0.218293	Attraction			Patient_11	400	0.553182	Attraction			Patient_40	300	0.707027	Repulsion			Patient_41	400	0.522702	Repulsion
342	Patient_32	300	0.91209	Repulsion			Patient_12	400	0.764254	Attraction			Patient_41	300	0.766958	Repulsion			Patient_1	450	0.88275	Repulsion
343	Patient_33	300	0.422401	Attraction			Patient_13	400	0.59352	Attraction			Patient_1	350	0.519393	Attraction			Patient_2	450	0.0360413	Attraction
344	Patient_34	300	0.877222	Repulsion			Patient_14	400	0.453735	Attraction			Patient_2	350	0.16258	Attraction			Patient_3	450	0.44512	Attraction
345	Patient_35	300	0.967077	Repulsion			Patient_17	400	0.484178	Attraction			Patient_3	350	0.438413	Attraction			Patient_4	450	0.958101	Repulsion
346	Patient_36	300	0.788956	Attraction			Patient_18	400	0.088894	Attraction			Patient_4	350	0.836532	Repulsion			Patient_5	450	0.0504609	Attraction
347	Patient_37	300	0.880418	Repulsion			Patient_20	400	0.770092	Attraction			Patient_5	350	0.828328	Repulsion			Patient_6	450	0.433914	Attraction
348	Patient_38	300	0.770937	Attraction			Patient_21	400	0.0440927	Attraction			Patient_6	350	0.767513	Repulsion			Patient_8	450	0.129632	Attraction
349	Patient_39	300	0.970354	Repulsion			Patient_22	400	0.151173	Attraction			Patient_7	350	0.0345964	Attraction			Patient_9	450	0.118109	Attraction
350	Patient_40	300	0.708038	Repulsion			Patient_23	400	0.326748	Attraction			Patient_8	350	0.189879	Attraction			Patient_10	450	0.156712	Attraction
351	Patient_41	300	0.881744	Repulsion			Patient_25	400	0.0464915	Attraction			Patient_9	350	0.744812	Repulsion			Patient_11	450	0.0235083	Attraction
352	Patient_1	350	0.35402	Attraction			Patient_27	400	0.124398	Attraction			Patient_10	350	0.842539	Repulsion			Patient_12	450	0.246775	Attraction
353	Patient_2	350	0.534766	Attraction			Patient_28	400	0.711363	Repulsion			Patient_11	350	0.275207	Attraction			Patient_13	450	0.831682	Repulsion
354	Patient_3	350	0.598879	Attraction			Patient_29	400	0.945006	Repulsion			Patient_12	350	0.182027	Attraction			Patient_14	450	0.0361579	Attraction
355	Patient_4	350	0.991342	Repulsion			Patient_33	400	0.191234	Attraction			Patient_13	350	0.759277	Repulsion			Patient_16	450	0.987598	Repulsion
356	Patient_5	350	0.741634	Repulsion			Patient_34	400	0.760114	Repulsion			Patient_14	350	0.145808	Attraction			Patient_17	450	0.851562	Repulsion
357	Patient_6	350	0.477852	Attraction			Patient_35	400	0.977658	Repulsion			Patient_15	350	0.0412805	Attraction			Patient_18	450	0.0220483	Attraction
358	Patient_7	350	0.414512	Attraction			Patient_36	400	0.73904	Repulsion			Patient_16	350	0.102158	Repulsion			Patient_20	450	0.0991242	Attraction
359	Patient_8	350	0.392187	Attraction			Patient_37	400	0.999117	Repulsion			Patient_17	350	0.254785	Attraction			Patient_21	450	0.0136934	Attraction
360	Patient_9	350	0.896136	Repulsion			Patient_38	400	0.178464	Attraction			Patient_18	350	0.0856993	Attraction			Patient_23	450	0.0620581	Attraction
361	Patient_10	350	0.623365	Repulsion			Patient_39	400	0.936398	Repulsion			Patient_19	350	0.0646983	Attraction			Patient_28	450	0.450952	Repulsion
362	Patient_11	350	0.570777	Attraction			Patient_40	400	0.209024	Attraction			Patient_20	350	0.165196	Attraction			Patient_29	450	0.0619274	Attraction
363	Patient_12	350	0.680762	Attraction			Patient_41	400	0.566453	Attraction			Patient_21	350	0.140647	Attraction			Patient_32	450	0.593904	Repulsion
364	Patient_13	350	0.823556	Repulsion			Patient_1	450	0.403371	Attraction			Patient_22	350	0.066178	Attraction			Patient_33	450	0.0554261	Attraction
365	Patient_14	350	0.144762	Attraction			Patient_2	450	0.55467	Attraction			Patient_23	350	0.345125	Attraction			Patient_34	450	0.214416	Repulsion
366	Patient_15	350	0.23543	Attraction			Patient_3	450	0.462325	Repulsion			Patient_24	350	0.0435299	Attraction			Patient_35	450	0.25991	Repulsion
367	Patient_16	350	0.99115	Repulsion			Patient_4	450	0.411999	Attraction			Patient_25	350	0.259209	Attraction			Patient_36	450	0.11191	Attraction
368	Patient_17	350	0.492377	Attraction			Patient_5	450	0.784902	Repulsion			Patient_27	350	0.298345	Attraction			Patient_37	450	0.52184	Attraction
369	Patient_18	350	0.190693	Attraction			Patient_6	450	0.459413	Attraction			Patient_28	350	0.620328	Repulsion			Patient_38	450	0.057301	Attraction
370	Patient_19	350	0.29835	Attraction			Patient_7	450	0.0535423	Attraction			Patient_29	350	0.386102	Attraction			Patient_39	450	0.286501	Attraction
371	Patient_20	350	0.372179	Attraction			Patient_8	450	0.36515	Attraction			Patient_32	350	0.906559	Repulsion			Patient_40	450	0.869773	Repulsion
372	Patient_21	350	0.21164	Attraction			Patient_9	450	0.542476	Attraction			Patient_33	350	0.313343	Attraction			Patient_41	450	0.492875	Repulsion
373	Patient_22	350	0.287444	Attraction			Patient_10	450	0.863728	Repulsion			Patient_34	350	0.220215	Attraction			Patient_1	500	0.925216	Repulsion
374	Patient_23	350	0.323998	Attraction			Patient_11	450	0.546558	Attraction			Patient_35	350	0.721928	Repulsion			Patient_2	500	0.0304668	Attraction
375	Patient_24	350	0.0838933	Attraction			Patient_12	450	0.749286	Attraction			Patient_36	350	0.502057	Attraction			Patient_3	500	0.425291	Attraction
376	Patient_25	350	0.216569	Attraction			Patient_13	450	0.59048	Attraction			Patient_37	350	0.922951	Repulsion			Patient_4	500	0.939585	Repulsion
377	Patient_26	350	0.338425	Attraction			Patient_14	450	0.452915	Attraction			Patient_38	350	0.187353	Attraction			Patient_5	500	0.0534775	Attraction
378	Patient_27	350	0.280698	Attraction			Patient_17	450	0.471958	Attraction			Patient_39	350	0.599963	Attraction			Patient_6	500	0.41114	Attraction
379	Patient_28	350	0.779975	Repulsion			Patient_18	450	0.0856068	Attraction			Patient_40	350	0.676617	Repulsion			Patient_8	500	0.115638	Attraction
380	Patient_29	350	0.177078	Attraction			Patient_20	450	0.760624	Attraction			Patient_41	350	0.745119	Repulsion			Patient_9	500	0.109277	Attraction
381	Patient_32	350	0.909702	Repulsion			Patient_21	450	0.0391438	Attraction			Patient_1	400	0.501234	Attraction			Patient_10	500	0.143214	Attraction
382	Patient_33	350	0.409059	Attraction			Patient_22	450	0.132496	Attraction			Patient_2	400	0.149107	Attraction			Patient_11	500	0.0196667	Attraction
383	Patient_34	350	0.848846	Repulsion			Patient_23	450	0.299217	Attraction			Patient_3	400	0.421388	Attraction			Patient_12	500	0.238357	Attraction
384	Patient_35	350	0.950821	Repulsion			Patient_25	450	0.0390541	Attraction			Patient_4	400	0.804294	Repulsion			Patient_13	500	0.822944	Repulsion
385	Patient_36	350	0.772557	Attraction			Patient_27	450	0.118296	Attraction			Patient_5	400	0.786592	Repulsion			Patient_14	500	0.0298721	Attraction
386	Patient_37	350	0.866471	Repulsion			Patient_28	450	0.656677	Repulsion			Patient_6	400	0.743438	Repulsion			Patient_16	500	0.999508	Repulsion
387	Patient_38	350	0.762027	Attraction			Patient_29	450	0.936525	Repulsion			Patient_7	400	0.0281252	Attraction			Patient_17	500	0.804073	Repulsion
388	Patient_39	350	0.944927	Repulsion			Patient_33	450	0.170056	Attraction			Patient_8	400	0.175419	Attraction			Patient_18	500	0.0268792	Attraction
389	Patient_40	350	0.672263	Repulsion			Patient_34	450	0.74125	Repulsion			Patient_9	400	0.71245	Repulsion			Patient_20	500	0.0882263	Attraction
390	Patient_41	350	0.872573	Repulsion			Patient_35	450	0.984165	Repulsion			Patient_10	400	0.83525	Repulsion			Patient_21	500	0.011368	Attraction
391	Patient_1	400	0.34109	Attraction			Patient_36	450	0.732039	Repulsion			Patient_11	400	0.261035	Attraction			Patient_23	500	0.0573153	Attraction
392	Patient_2	400	0.538276	Attraction			Patient_37	450	0.997402	Repulsion			Patient_12	400	0.170027	Attraction			Patient_28	500	0.4826	Repulsion
393	Patient_3	400	0.584255	Attraction			Patient_38	450	0.181795	Attraction			Patient_13	400	0.753589	Repulsion			Patient_29	500	0.0517914	Attraction
394	Patient_4	400	0.983193	Repulsion			Patient_39	450	0.933796	Repulsion			Patient_14	400	0.139643	Attraction			Patient_32	500	0.56471	Repulsion
395	Patient_5	400	0.707538	Repulsion			Patient_40	450	0.201873	Attraction			Patient_15	400	0.0333685	Attraction			Patient_33	500	0.0470681	Attraction
396	Patient_6	400	0.444178	Attraction			Patient_41	450	0.57306	Attraction			Patient_16	400	0.0785429	Repulsion			Patient_34	500	0.187593	Repulsion
397	Patient_7	400	0.381758	Attraction			Patient_1	500	0.391039	Attraction			Patient_17	400	0.252263	Attraction			Patient_35	500	0.278066	Repulsion
398	Patient_8	400	0.382658	Attraction			Patient_2	500	0.55099	Attraction			Patient_18	400	0.0827017	Attraction			Patient_36	500	0.107558	Attraction
399	Patient_9	400	0.863016	Repulsion			Patient_3	500	0.445495	Repulsion			Patient_19	400	0.0570136	Attraction			Patient_37	500	0.506439	Attraction
400	Patient_10	400	0.615055	Repulsion			Patient_4	500	0.40487	Attraction			Patient_20	400	0.150205	Attraction			Patient_38	500	0.0496141	Attraction
401	Patient_11	400	0.564984	Attraction			Patient_5	500	0.769526	Repulsion			Patient_21	400	0.129413	Attraction			Patient_39	500	0.266402	Attraction
402	Patient_12	400	0.67495	Attraction			Patient_6	500	0.45116	Attraction			Patient_22	400	0.0589139	Attraction			Patient_40	500	0.844137	Repulsion
403	Patient_13	400	0.817135	Repulsion			Patient_7	500	0.0460281	Attraction			Patient_23	400	0.314575	Attraction			Patient_41	500	0.463878	Repulsion
404	Patient_14	400	0.135688	Attraction			Patient_8	500	0.354147	Attraction			Patient_24	400	0.035371	Attraction			Patient_1	550	0.957958	Repulsion
405	Patient_15	400	0.230954	Attraction			Patient_9	500	0.528603	Attraction			Patient_25	400	0.235369	Attraction			Patient_2	550	0.026463	Attraction
406	Patient_16	400	0.997189	Repulsion			Patient_10	500	0.858706	Repulsion			Patient_27	400	0.281253	Attraction			Patient_3	550	0.40978	Attraction
407	Patient_17	400	0.487719	Attraction			Patient_11	500	0.539192	Attraction			Patient_28	400	0.595968	Repulsion			Patient_4	550	0.921272	Repulsion
408	Patient_18	400	0.18671	Attraction			Patient_12	500	0.736161	Attraction			Patient_29	400	0.363334	Attraction			Patient_5	550	0.0437888	Attraction
409	Patient_19	400	0.279068	Attraction			Patient_13	500	0.585798	Attraction			Patient_32	400	0.872463	Repulsion			Patient_6	550	0.395953	Attraction
410	Patient_20	400	0.322857	Attraction			Patient_14	500	0.453009	Attraction			Patient_33	400	0.287766	Attraction			Patient_8	550	0.104118	Attraction
411	Patient_21	400	0.198795	Attraction			Patient_17	500	0.469433	Attraction			Patient_34	400	0.183634	Attraction			Patient_9	550	0.101448	Attraction
412	Patient_22	400	0.283438	Attraction			Patient_18	500	0.081854	Attraction			Patient_35	400	0.721928	Repulsion			Patient_10	550	0.140723	Attraction
413	Patient_23	400	0.314322	Attraction			Patient_20	500	0.751176	Attraction			Patient_36	400	0.474042	Attraction			Patient_11	550	0.0167952	Attraction
414	Patient_24	400	0.0789122	Attraction			Patient_21	500	0.0391134	Attraction			Patient_37	400	0.880157	Repulsion			Patient_12	550	0.230575	Attraction
415	Patient_25	400	0.20407	Attraction			Patient_22	500	0.129498	Attraction			Patient_38	400	0.175695	Attraction			Patient_13	550	0.815112	Repulsion
416	Patient_26	400	0.312564	Attraction			Patient_23	500	0.277881	Attraction			Patient_39	400	0.57304	Attraction			Patient_14	550	0.0257081	Attraction
417	Patient_27	400	0.261025	Attraction			Patient_25	500	0.0333389	Attraction			Patient_40	400	0.652449	Repulsion			Patient_16	550	0.996534	Repulsion
418	Patient_28	400	0.748199	Repulsion			Patient_27	500	0.108403	Attraction			Patient_41	400	0.731203	Repulsion			Patient_17	550	0.76097	Repulsion
419	Patient_29	400	0.16908	Attraction			Patient_28	500	0.60406	Repulsion			Patient_1	450	0.488416	Attraction			Patient_18	550	0.026965	Attraction
420	Patient_32	400	0.908369	Repulsion			Patient_29	500	0.929231	Repulsion			Patient_2	450	0.147726	Attraction			Patient_20	550	0.0781968	Attraction
421	Patient_33	400	0.395895	Attraction			Patient_33	500	0.160681	Attraction			Patient_3	450	0.409751	Attraction			Patient_21	550	0.00967631	Attraction
422	Patient_34	400	0.82117	Repulsion			Patient_34	500	0.724631	Repulsion			Patient_4	450	0.779295	Repulsion			Patient_23	550	0.0598491	Attraction
423	Patient_35	400	0.936402	Repulsion			Patient_35	500	0.988244	Repulsion			Patient_5	450	0.75002	Repulsion			Patient_28	550	0.514172	Repulsion
424	Patient_36	400	0.758697	Attraction			Patient_36	500	0.722863	Repulsion			Patient_6	450	0.710352	Repulsion			Patient_29	550	0.0458	Attraction
425	Patient_37	400	0.854595	Repulsion			Patient_37	500	0.995512	Repulsion			Patient_7	450	0.0223622	Attraction			Patient_32	550	0.534771	Repulsion
426	Patient_38	400	0.754228	Attraction			Patient_38	500	0.163327	Attraction			Patient_8	450	0.15599	Attraction			Patient_33	550	0.0413324	Attraction
427	Patient_39	400	0.917294	Repulsion			Patient_39	500	0.930302	Repulsion			Patient_9	450	0.684017	Repulsion			Patient_34	550	0.161271	Repulsion
428	Patient_40	400	0.641766	Repulsion			Patient_40	500	0.19868	Attraction			Patient_10	450	0.823272	Repulsion			Patient_35	550	0.296412	Repulsion
429	Patient_41	400	0.865105	Repulsion			Patient_41	500	0.569173	Attraction			Patient_11	450	0.25324	Attraction			Patient_36	550	0.0951944	Attraction
430	Patient_1	450	0.33781	Attraction			Patient_1	550	0.379415	Attraction			Patient_12	450	0.158474	Attraction			Patient_37	550	0.488809	Attraction
431	Patient_2	450	0.533979	Attraction			Patient_2	550	0.545243	Attraction			Patient_13	450	0.749176	Repulsion			Patient_38	550	0.0452246	Attraction
432	Patient_3	450	0.57469	Attraction			Patient_3	550	0.432578	Repulsion			Patient_14	450	0.130817	Attraction			Patient_39	550	0.260995	Attraction
433	Patient_4	450	0.973631	Repulsion			Patient_4	550	0.404988	Attraction			Patient_15	450	0.0284011	Attraction			Patient_40	550	0.82285	Repulsion
434	Patient_5	450	0.674628	Repulsion			Patient_5	550	0.754634	Repulsion			Patient_16	450	0.0777718	Repulsion			Patient_41	550	0.440446	Repulsion
435	Patient_6	450	0.419031	Attraction			Patient_6	550	0.444072	Attraction			Patient_17	450	0.24529	Attraction			Patient_1	600	0.981045	Repulsion
436	Patient_7	450	0.356793	Attraction			Patient_7	550	0.0397862	Attraction			Patient_18	450	0.0738887	Attraction			Patient_2	600	0.0230084	Attraction
437	Patient_8	450	0.37372	Attraction			Patient_8	550	0.333782	Attraction			Patient_19	450	0.0511661	Attraction			Patient_3	600	0.395361	Attraction
438	Patient_9	450	0.829871	Repulsion			Patient_9	550	0.520293	Attraction			Patient_20	450	0.137114	Attraction			Patient_4	600	0.903735	Repulsion
439	Patient_10	450	0.615613	Repulsion			Patient_10	550	0.854711	Repulsion			Patient_21	450	0.115309	Attraction			Patient_5	600	0.0364104	Attraction
440	Patient_11	450	0.563556	Attraction			Patient_11	550	0.532225	Attraction			Patient_22	450	0.0541201	Attraction			Patient_6	600	0.383697	Attraction
441	Patient_12	450	0.671748	Attraction			Patient_12	550	0.726742	Attraction			Patient_23	450	0.293805	Attraction			Patient_8	600	0.100579	Attraction
442	Patient_13	450	0.812822	Repulsion			Patient_13	550	0.58229	Attraction			Patient_24	450	0.0299066	Attraction			Patient_9	600	0.0992924	Attraction
443	Patient_14	450	0.133546	Attraction			Patient_14	550	0.45103	Attraction			Patient_25	450	0.21654	Attraction			Patient_10	600	0.132521	Attraction
444	Patient_15	450	0.222627	Attraction			Patient_17	550	0.46797	Attraction			Patient_27	450	0.271046	Attraction			Patient_11	600	0.0142449	Attraction
445	Patient_16	450	0.999606	Repulsion			Patient_18	550	0.0785155	Attraction			Patient_28	450	0.576601	Repulsion			Patient_12	600	0.224971	Attraction
446	Patient_17	450	0.47853	Attraction			Patient_20	550	0.742671	Attraction			Patient_29	450	0.347255	Attraction			Patient_13	600	0.808464	Repulsion
447	Patient_18	450	0.186116	Attraction			Patient_21	550	0.0370001	Attraction			Patient_32	450	0.840015	Repulsion			Patient_14	600	0.0225733	Attraction
448	Patient_19	450	0.269357	Attraction			Patient_22	550	0.131107	Attraction			Patient_33	450	0.263357	Attraction			Patient_16	600	0.983215	Repulsion
449	Patient_20	450	0.296093	Attraction			Patient_23	550	0.260579	Attraction			Patient_34	450	0.176447	Attraction			Patient_17	600	0.722218	Repulsion
450	Patient_21	450	0.189621	Attraction			Patient_25	550	0.0340389	Attraction			Patient_35	450	0.721928	Repulsion			Patient_18	600	0.0240041	Attraction
451	Patient_22	450	0.276916	Attraction			Patient_27	550	0.106253	Attraction			Patient_36	450	0.449354	Attraction			Patient_20	600	0.0755636	Attraction
452	Patient_23	450	0.30698	Attraction			Patient_28	550	0.574511	Repulsion			Patient_37	450	0.840819	Repulsion			Patient_21	600	0.00852203	Attraction
453	Patient_24	450	0.0684328	Attraction			Patient_29	550	0.921167	Repulsion			Patient_38	450	0.172187	Attraction			Patient_23	600	0.0579288	Attraction
454	Patient_25	450	0.190349	Attraction			Patient_33	550	0.157285	Attraction			Patient_39	450	0.553169	Attraction			Patient_28	600	0.544734	Repulsion
455	Patient_26	450	0.289145	Attraction			Patient_34	550	0.715361	Repulsion			Patient_40	450	0.634764	Repulsion			Patient_29	600	0.0427327	Attraction
456	Patient_27	450	0.253467	Attraction			Patient_35	550	0.990451	Repulsion			Patient_41	450	0.726322	Repulsion			Patient_32	600	0.505347	Repulsion
457	Patient_28	450	0.725922	Repulsion			Patient_36	550	0.71383	Repulsion			Patient_1	500	0.476781	Attraction			Patient_33	600	0.0373277	Attraction
458	Patient_29	450	0.167304	Attraction			Patient_37	550	0.993719	Repulsion			Patient_2	500	0.137695	Attraction			Patient_34	600	0.142345	Repulsion
459	Patient_32	450	0.905316	Repulsion			Patient_38	550	0.149866	Attraction			Patient_3	500	0.400412	Attraction			Patient_35	600	0.315648	Repulsion
460	Patient_33	450	0.391111	Attraction			Patient_39	550	0.92694	Repulsion			Patient_4	500	0.756912	Repulsion			Patient_36	600	0.0845815	Attraction
461	Patient_34	450	0.798501	Repulsion			Patient_40	550	0.195309	Attraction			Patient_5	500	0.717436	Repulsion			Patient_37	600	0.468011	Attraction
462	Patient_35	450	0.925136	Repulsion			Patient_41	550	0.561328	Attraction			Patient_6	500	0.684734	Repulsion			Patient_38	600	0.0421958	Attraction
463	Patient_36	450	0.748587	Attraction			Patient_1	600	0.370966	Attraction			Patient_7	500	0.0180441	Attraction			Patient_39	600	0.262346	Attraction
464	Patient_37	450	0.845564	Repulsion			Patient_2	600	0.541008	Attraction			Patient_8	500	0.145182	Attraction			Patient_40	600	0.803156	Repulsion
465	Patient_38	450	0.748629	Attraction			Patient_3	600	0.422681	Repulsion			Patient_9	500	0.659047	Repulsion			Patient_41	600	0.424948	Repulsion
466	Patient_39	450	0.890657	Repulsion			Patient_4	600	0.399725	Attraction			Patient_10	500	0.81891	Repulsion
467	Patient_40	450	0.623063	Repulsion			Patient_5	600	0.742326	Repulsion			Patient_11	500	0.24607	Attraction
468	Patient_41	450	0.860157	Repulsion			Patient_6	600	0.440581	Attraction			Patient_12	500	0.150322	Attraction
469	Patient_1	500	0.331557	Attraction			Patient_7	600	0.0356775	Attraction			Patient_13	500	0.746698	Repulsion
470	Patient_2	500	0.532249	Attraction			Patient_8	600	0.314823	Attraction			Patient_14	500	0.124929	Attraction
471	Patient_3	500	0.56729	Attraction			Patient_9	600	0.512817	Attraction			Patient_15	500	0.0242783	Attraction
472	Patient_4	500	0.962555	Repulsion			Patient_10	600	0.849112	Repulsion			Patient_16	500	0.0644064	Repulsion
473	Patient_5	500	0.647826	Repulsion			Patient_11	600	0.526032	Attraction			Patient_17	500	0.235286	Attraction
474	Patient_6	500	0.397113	Attraction			Patient_12	600	0.720523	Attraction			Patient_18	500	0.0745803	Attraction
475	Patient_7	500	0.335981	Attraction			Patient_13	600	0.579204	Attraction			Patient_19	500	0.0440092	Attraction
476	Patient_8	500	0.364533	Attraction			Patient_14	600	0.449506	Attraction			Patient_20	500	0.125194	Attraction
477	Patient_9	500	0.802909	Repulsion			Patient_17	600	0.466045	Attraction			Patient_21	500	0.105342	Attraction
478	Patient_10	500	0.613481	Repulsion			Patient_18	600	0.0749124	Attraction			Patient_22	500	0.0458573	Attraction
479	Patient_11	500	0.560028	Attraction			Patient_20	600	0.734994	Attraction			Patient_23	500	0.270223	Attraction
480	Patient_12	500	0.668232	Attraction			Patient_21	600	0.0352682	Attraction			Patient_24	500	0.0257206	Attraction
481	Patient_13	500	0.809845	Repulsion			Patient_22	600	0.124168	Attraction			Patient_25	500	0.198824	Attraction
482	Patient_14	500	0.129985	Attraction			Patient_23	600	0.242789	Attraction			Patient_27	500	0.268469	Attraction
483	Patient_15	500	0.218182	Attraction			Patient_25	600	0.0303124	Attraction			Patient_28	500	0.542853	Repulsion
484	Patient_16	500	0.999969	Repulsion			Patient_27	600	0.103741	Attraction			Patient_29	500	0.328933	Attraction
485	Patient_17	500	0.471999	Attraction			Patient_28	600	0.556348	Repulsion			Patient_32	500	0.809218	Repulsion
486	Patient_18	500	0.18417	Attraction			Patient_29	600	0.912539	Repulsion			Patient_33	500	0.249041	Attraction
487	Patient_19	500	0.26341	Attraction			Patient_33	600	0.156207	Attraction			Patient_34	500	0.157577	Attraction
488	Patient_20	500	0.275968	Attraction			Patient_34	600	0.703192	Repulsion			Patient_35	500	0.591673	Repulsion
489	Patient_21	500	0.185244	Attraction			Patient_35	600	0.991415	Repulsion			Patient_36	500	0.429624	Attraction
490	Patient_22	500	0.271523	Attraction			Patient_36	600	0.707173	Repulsion			Patient_37	500	0.810146	Repulsion
491	Patient_23	500	0.299131	Attraction			Patient_37	600	0.991836	Repulsion			Patient_38	500	0.166437	Attraction
492	Patient_24	500	0.0645787	Attraction			Patient_38	600	0.140381	Attraction			Patient_39	500	0.536531	Attraction
493	Patient_25	500	0.183647	Attraction			Patient_39	600	0.92477	Repulsion			Patient_40	500	0.618038	Repulsion
494	Patient_26	500	0.27204	Attraction			Patient_40	600	0.195057	Attraction			Patient_41	500	0.720707	Repulsion
495	Patient_27	500	0.246595	Attraction			Patient_41	600	0.547726	Attraction			Patient_1	550	0.465579	Attraction
496	Patient_28	500	0.714849	Repulsion									Patient_2	550	0.134562	Attraction
497	Patient_29	500	0.166335	Attraction									Patient_3	550	0.390909	Attraction
498	Patient_32	500	0.899518	Repulsion									Patient_4	550	0.739652	Repulsion
499	Patient_33	500	0.373766	Attraction									Patient_5	550	0.691475	Repulsion
500	Patient_34	500	0.779579	Repulsion									Patient_6	550	0.66564	Repulsion
501	Patient_35	500	0.920056	Repulsion									Patient_7	550	0.0154086	Attraction
502	Patient_36	500	0.739008	Attraction									Patient_8	550	0.136519	Attraction
503	Patient_37	500	0.838376	Repulsion									Patient_9	550	0.636905	Repulsion
504	Patient_38	500	0.744281	Attraction									Patient_10	550	0.815032	Repulsion
505	Patient_39	500	0.864602	Repulsion									Patient_11	550	0.240043	Attraction
506	Patient_40	500	0.607192	Repulsion									Patient_12	550	0.142476	Attraction
507	Patient_41	500	0.854039	Repulsion									Patient_13	550	0.74551	Repulsion
508	Patient_1	550	0.327952	Attraction									Patient_14	550	0.123097	Attraction
509	Patient_2	550	0.531942	Attraction									Patient_15	550	0.0209222	Attraction
510	Patient_3	550	0.56175	Attraction									Patient_16	550	0.0655329	Repulsion
511	Patient_4	550	0.950299	Repulsion									Patient_17	550	0.230076	Attraction
512	Patient_5	550	0.623667	Repulsion									Patient_18	550	0.0685356	Attraction
513	Patient_6	550	0.37867	Attraction									Patient_19	550	0.0383015	Attraction
514	Patient_7	550	0.31828	Attraction									Patient_20	550	0.116466	Attraction
515	Patient_8	550	0.354217	Attraction									Patient_21	550	0.101082	Attraction
516	Patient_9	550	0.778419	Repulsion									Patient_22	550	0.0397187	Attraction
517	Patient_10	550	0.60017	Repulsion									Patient_23	550	0.248722	Attraction
518	Patient_11	550	0.55726	Attraction									Patient_24	550	0.0222974	Attraction
519	Patient_12	550	0.667271	Attraction									Patient_25	550	0.186703	Attraction
520	Patient_13	550	0.805795	Repulsion									Patient_27	550	0.26098	Attraction
521	Patient_14	550	0.129884	Attraction									Patient_28	550	0.518536	Repulsion
522	Patient_15	550	0.211655	Attraction									Patient_29	550	0.308963	Attraction
523	Patient_16	550	0.999442	Repulsion									Patient_32	550	0.781825	Repulsion
524	Patient_17	550	0.468983	Attraction									Patient_33	550	0.23131	Attraction
525	Patient_18	550	0.184354	Attraction									Patient_34	550	0.153682	Attraction
526	Patient_19	550	0.256782	Attraction									Patient_35	550	0.439497	Repulsion
527	Patient_20	550	0.259488	Attraction									Patient_36	550	0.406887	Attraction
528	Patient_21	550	0.176351	Attraction									Patient_37	550	0.781421	Repulsion
529	Patient_22	550	0.269798	Attraction									Patient_38	550	0.162101	Attraction
530	Patient_23	550	0.289985	Attraction									Patient_39	550	0.517776	Attraction
531	Patient_24	550	0.0590171	Attraction									Patient_40	550	0.600441	Repulsion
532	Patient_25	550	0.179742	Attraction									Patient_41	550	0.71729	Repulsion
533	Patient_26	550	0.25331	Attraction									Patient_1	600	0.456282	Attraction
534	Patient_27	550	0.235798	Attraction									Patient_2	600	0.126499	Attraction
535	Patient_28	550	0.70401	Repulsion									Patient_3	600	0.38774	Attraction
536	Patient_29	550	0.159153	Attraction									Patient_4	600	0.728252	Repulsion
537	Patient_32	550	0.894456	Repulsion									Patient_5	600	0.667095	Repulsion
538	Patient_33	550	0.358498	Attraction									Patient_6	600	0.64394	Repulsion
539	Patient_34	550	0.766709	Repulsion									Patient_7	600	0.0136204	Attraction
540	Patient_35	550	0.912858	Repulsion									Patient_8	600	0.129368	Attraction
541	Patient_36	550	0.731027	Attraction									Patient_9	600	0.619468	Repulsion
542	Patient_37	550	0.835128	Repulsion									Patient_10	600	0.81174	Repulsion
543	Patient_38	550	0.740465	Attraction									Patient_11	600	0.236377	Attraction
544	Patient_39	550	0.841146	Repulsion									Patient_12	600	0.137565	Attraction
545	Patient_40	550	0.603385	Repulsion									Patient_13	600	0.745905	Repulsion
546	Patient_41	550	0.846215	Repulsion									Patient_14	600	0.119593	Attraction
547	Patient_1	600	0.324027	Attraction									Patient_15	600	0.0186464	Attraction
548	Patient_2	600	0.531738	Attraction									Patient_16	600	0.0668529	Repulsion
549	Patient_3	600	0.554997	Attraction									Patient_17	600	0.228231	Attraction
550	Patient_4	600	0.935443	Repulsion									Patient_18	600	0.0669727	Attraction
551	Patient_5	600	0.606175	Repulsion									Patient_19	600	0.0338256	Attraction
552	Patient_6	600	0.362947	Attraction									Patient_20	600	0.11398	Attraction
553	Patient_7	600	0.302158	Attraction									Patient_21	600	0.0966427	Attraction
554	Patient_8	600	0.34734	Attraction									Patient_22	600	0.0379062	Attraction
555	Patient_9	600	0.756357	Repulsion									Patient_23	600	0.233054	Attraction
556	Patient_10	600	0.590264	Repulsion									Patient_24	600	0.0195789	Attraction
557	Patient_11	600	0.557124	Attraction									Patient_25	600	0.169259	Attraction
558	Patient_12	600	0.665206	Attraction									Patient_27	600	0.254786	Attraction
559	Patient_13	600	0.803295	Repulsion									Patient_28	600	0.491574	Repulsion
560	Patient_14	600	0.129866	Attraction									Patient_29	600	0.294366	Attraction
561	Patient_15	600	0.20903	Attraction									Patient_32	600	0.757747	Repulsion
562	Patient_16	600	0.998665	Repulsion									Patient_33	600	0.215576	Attraction
563	Patient_17	600	0.465265	Attraction									Patient_34	600	0.151397	Attraction
564	Patient_18	600	0.184363	Attraction									Patient_35	600	0.33729	Repulsion
565	Patient_19	600	0.254436	Attraction									Patient_36	600	0.386188	Attraction
566	Patient_20	600	0.245301	Attraction									Patient_37	600	0.750528	Repulsion
567	Patient_21	600	0.169659	Attraction									Patient_38	600	0.154601	Attraction
568	Patient_22	600	0.268747	Attraction									Patient_39	600	0.501554	Attraction
569	Patient_23	600	0.281214	Attraction									Patient_40	600	0.58991	Repulsion
570	Patient_24	600	0.0558087	Attraction									Patient_41	600	0.714254	Repulsion
571	Patient_25	600	0.174021	Attraction
572	Patient_26	600	0.239747	Attraction
573	Patient_27	600	0.231209	Attraction
574	Patient_28	600	0.691769	Repulsion
575	Patient_29	600	0.154227	Attraction
576	Patient_32	600	0.889465	Repulsion
577	Patient_33	600	0.356124	Attraction
578	Patient_34	600	0.759814	Repulsion
579	Patient_35	600	0.907208	Repulsion
580	Patient_36	600	0.723907	Attraction
581	Patient_37	600	0.83173	Repulsion
582	Patient_38	600	0.739275	Attraction
583	Patient_39	600	0.819146	Repulsion
584	Patient_40	600	0.59996	Repulsion
585	Patient_41	600	0.841031	Repulsion

## Sheet: Figure 4f
Macrophage - Tumor					Cytotoxic T cells -Tumor					Helper T cells -Tumor					B cells -Tumor
	Time	Survival	Group			Time	Survival	Group			Time	Survival	Group			Time	Survival	Group
	91	1	Attraction			91	1	Attraction			91	1	Attraction			91	1	Attraction
	194	1	Attraction			584	1	Attraction			194	1	Attraction			635	1	Attraction
	584	1	Attraction			635	1	Attraction			584	1	Attraction			745	1	Attraction
	635	1	Attraction			745	1	Attraction			635	1	Attraction			946	1	Attraction
	745	1	Attraction			946	1	Attraction			745	1	Attraction			1319	1	Attraction
	946	1	Attraction			1072	1	Attraction			946	1	Attraction			1683	0.928571	Attraction
	1319	1	Attraction			1738	0.933333	Attraction			1319	1	Attraction			1738	0.857143	Attraction
	1738	0.9375	Attraction			2275	0.866667	Attraction			1738	0.9375	Attraction			2096	0.785714	Attraction
	1754	0.9375	Attraction			2523	0.8	Attraction			1754	0.9375	Attraction			2275	0.714286	Attraction
	2275	0.870536	Attraction			2612	0.8	Attraction			2096	0.870536	Attraction			2853	0.642857	Attraction
	2612	0.870536	Attraction			2842	0.8	Attraction			2612	0.870536	Attraction			3063	0.571429	Attraction
	2842	0.870536	Attraction			3355	0.72	Attraction			2832	0.797991	Attraction			3130	0.5	Attraction
	3063	0.791396	Attraction			3573	0.72	Attraction			2842	0.797991	Attraction			3767	0.428571	Attraction
	3130	0.712256	Attraction			3658	0.72	Attraction			3063	0.718192	Attraction			3774	0.357143	Attraction
	3658	0.712256	Attraction			3767	0.617143	Attraction			3130	0.638393	Attraction			3822	0.285714	Attraction
	3725	0.623224	Attraction			3774	0.514286	Attraction			3658	0.638393	Attraction			4145	0.214286	Attraction
	3774	0.534192	Attraction			4145	0.411429	Attraction			3725	0.547194	Attraction			4353	0.142857	Attraction
	4145	0.44516	Attraction			4353	0.308571	Attraction			3774	0.455995	Attraction			4761	0.0714286	Attraction
	4353	0.356128	Attraction			4761	0.205714	Attraction			4145	0.364796	Attraction			5063	0	Attraction
	4430	0.267096	Attraction			4785	0.102857	Attraction			4353	0.273597	Attraction			530	1	Repulsion
	4761	0.178064	Attraction			5063	0	Attraction			4761	0.182398	Attraction			1072	1	Repulsion
	4785	0.0890321	Attraction			1319	1	Repulsion			4785	0.091199	Attraction			1568	0.888889	Repulsion
	5063	0	Attraction			1683	0.888889	Repulsion			5063	0	Attraction			2523	0.777778	Repulsion
	530	1	Repulsion			2096	0.777778	Repulsion			530	1	Repulsion			2612	0.777778	Repulsion
	1072	1	Repulsion			2759	0.666667	Repulsion			1072	1	Repulsion			2759	0.648148	Repulsion
	1568	0.916667	Repulsion			2832	0.555556	Repulsion			1568	0.909091	Repulsion			2832	0.518519	Repulsion
	1683	0.833333	Repulsion			2853	0.444444	Repulsion			1683	0.818182	Repulsion			2842	0.518519	Repulsion
	2096	0.75	Repulsion			3063	0.333333	Repulsion			2275	0.727273	Repulsion			3355	0.345679	Repulsion
	2523	0.666667	Repulsion			3130	0.222222	Repulsion			2523	0.636364	Repulsion			3573	0.345679	Repulsion
	2759	0.583333	Repulsion			3767	0.111111	Repulsion			2759	0.545455	Repulsion			3767	0	Repulsion
	2832	0.5	Repulsion			3822	0	Repulsion			2853	0.454545	Repulsion
	2853	0.416667	Repulsion								3355	0.363636	Repulsion
	3355	0.333333	Repulsion								3573	0.363636	Repulsion
	3573	0.333333	Repulsion								3767	0.121212	Repulsion
	3767	0.111111	Repulsion								3822	0	Repulsion
	3822	0	Repulsion

## Sheet: Figure 5
Panel b	image name	spaSim functions	parameters
Images (Images were simulated in bulk. Here list the spaSim functions and parameters used to generate the images. Refer to the source code for details.)	Sim_hetero_image0	multiple_images_with_clusters()	bg_sample = bg1, cluster_shape = 3, prop_infiltration = 0, cluster_size = 400, cluster_loc_x = 400, cluster_loc_y = 300
	Sim_hetero_image0	multiple_images_with_clusters()	bg_sample = Sim_hetero_image0, cluster_shape = 2, prop_infiltration = 0, cluster_size = 160, cluster_loc_x = -400, cluster_loc_y = -100
	Sim_hetero_image2	multiple_images_with_clusters()	bg_sample = bg1, cluster_size = seq(200, 800, 300), prop_infiltration = 0.4, cluster_shape = 2, cluster_loc_x = -400, cluster_loc_y = -100
	Sim_hetero_image3	multiple_images_with_clusters()	bg_sample = bg1, cluster_size = seq(1100, 1500, 400), prop_infiltration = 0.4, cluster_shape = 2, cluster_loc_x = -100, cluster_loc_y = 0
	mix_bg	`mix_bg <- Sim_hetero_image3[[2]]`
	Sim_hetero_image4	multiple_images_with_clusters()	bg_sample = mix_bg, cluster_size = seq(200, 800, 300), prop_infiltration = 0, cluster_shape = 2, cluster_loc_x = -400, cluster_loc_y = -100
	Sim_hetero_image5	multiple_images_with_clusters()	bg_sample = mix_bg, cluster_size = seq(1100, 1500, 400), prop_infiltration = 0, cluster_shape = 2, cluster_loc_x = -100, cluster_loc_y = 0
	Sim_hetero_list	`Sim_hetero_list <- list(Sim_hetero_image0, Sim_hetero_image1, Sim_hetero_image2[[1]], Sim_hetero_image2[[2]], Sim_hetero_image2[[3]], Sim_hetero_image3[[1]], Sim_hetero_image3[[2]], Sim_hetero_image4[[1]], Sim_hetero_image4[[2]], Sim_hetero_image4[[3]], Sim_hetero_image5[[1]], Sim_hetero_image5[[2]])`
metrics	image ID	metrics	value
	1	Prevalence	0
	2	Prevalence	3.5
	3	Prevalence	10.75
	4	Prevalence	37.75
	5	Prevalence	61.75
	6	Prevalence	89.25
	7	Prevalence	94
	8	Prevalence	84.25
	9	Prevalence	59.25
	10	Prevalence	33
	11	Prevalence	4.5
	12	Prevalence	0
	1	Distinctiveness	0
	2	Distinctiveness	0.0915544
	3	Distinctiveness	0.33351
	4	Distinctiveness	0.542401
	5	Distinctiveness	0.495127
	6	Distinctiveness	0.133009
	7	Distinctiveness	0.00031399
	8	Distinctiveness	0.277772
	9	Distinctiveness	0.543308
	10	Distinctiveness	0.527308
	11	Distinctiveness	0.232635
	12	Distinctiveness	0
Panel c
localized entropy	grid square id	Patient 16	Patient 4	Patient 13	Patient 24
(There are 400 grid squares in each entropy plot)	1	NA	NA	0.764205	NA
	2	NA	NA	1	NA
	3	1	0.591673	0.650022	NA
	4	NA	NA	NA	NA
	5	NA	NA	0.468996	NA
	6	NA	1	0.439497	NA
	7	NA	0.918296	0.413817	NA
	8	NA	0.954434	0.918296	NA
	9	NA	0.918296	1	NA
	10	NA	NA	0.33729	NA
	11	NA	NA	NA	NA
	12	NA	NA	NA	NA
	13	NA	NA	0.918296	NA
	14	1	NA	0.811278	NA
	15	NA	NA	1	NA
	16	NA	0.918296	0.811278	NA
	17	0.721928	NA	NA	NA
	18	0.970951	1	0.845351	NA
	19	NA	NA	0.970951	NA
	20	NA	0.918296	0.985228	NA
	21	0.721928	0.371232	NA	NA
	22	NA	NA	1	NA
	23	NA	NA	NA	NA
	24	0.811278	NA	NA	NA
	25	NA	0.985228	0.940286	NA
	26	NA	NA	NA	NA
	27	NA	NA	NA	NA
	28	NA	1	NA	0.503258
	29	NA	0.918296	0.970951	NA
	30	NA	0.811278	NA	NA
	31	NA	NA	0.309543	NA
	32	NA	NA	NA	NA
	33	0.918296	0.371232	0.721928	NA
	34	NA	NA	0.845351	NA
	35	NA	NA	0.970951	NA
	36	NA	NA	NA	NA
	37	NA	NA	1	NA
	38	NA	NA	0.991076	NA
	39	NA	NA	NA	NA
	40	NA	NA	0.811278	NA
	41	NA	0.591673	0.721928	NA
	42	NA	NA	0.811278	NA
	43	NA	NA	0.591673	NA
	44	0.918296	1	NA	NA
	45	NA	NA	0.918296	NA
	46	NA	NA	0.721928	NA
	47	0.918296	0.811278	0.721928	NA
	48	NA	1	NA	NA
	49	NA	0.650022	NA	NA
	50	NA	NA	NA	NA
	51	NA	0.721928	0.94566	NA
	52	NA	NA	NA	NA
	53	NA	0.811278	NA	NA
	54	NA	NA	NA	NA
	55	NA	NA	NA	NA
	56	0.863121	NA	1	NA
	57	0.543564	NA	NA	NA
	58	NA	NA	0.954434	NA
	59	NA	0.322757	NA	NA
	60	0.985228	NA	0.650022	NA
	61	NA	NA	NA	NA
	62	0.954434	NA	0.985228	NA
	63	NA	NA	0.619382	NA
	64	NA	1	0.918296	NA
	65	NA	0.918296	NA	NA
	66	NA	NA	0.503258	NA
	67	NA	NA	1	NA
	68	0.970951	NA	0.721928	NA
	69	NA	0.985228	NA	NA
	70	NA	NA	NA	NA
	71	NA	NA	1	NA
	72	NA	0.918296	0.918296	NA
	73	NA	NA	0.985228	NA
	74	NA	1	0.881291	NA
	75	NA	NA	NA	NA
	76	NA	NA	0.918296	NA
	77	0.591673	NA	0.811278	NA
	78	0.918296	NA	0.650022	NA
	79	0.721928	NA	1	NA
	80	NA	NA	0.811278	NA
	81	NA	NA	0.543564	NA
	82	NA	NA	NA	NA
	83	NA	NA	0.985228	NA
	84	0.918296	NA	NA	NA
	85	NA	NA	0.503258	NA
	86	NA	NA	NA	NA
	87	0.439497	NA	NA	NA
	88	0.991076	0.650022	0.650022	NA
	89	NA	1	0.721928	NA
	90	NA	NA	NA	NA
	91	NA	0.721928	0.468996	0.503258
	92	NA	NA	0.77935	NA
	93	NA	NA	1	NA
	94	NA	0.721928	0.650022	NA
	95	NA	NA	NA	NA
	96	0.811278	NA	0.954434	NA
	97	NA	NA	1	NA
	98	NA	NA	NA	NA
	99	NA	NA	0.918296	NA
	100	NA	NA	0.811278	NA
	101	NA	NA	0.811278	NA
	102	0.591673	NA	0.543564	NA
	103	NA	NA	0.970951	NA
	104	NA	NA	0.918296	NA
	105	0.543564	NA	0.543564	NA
	106	NA	NA	0.413817	NA
	107	NA	NA	0.721928	NA
	108	NA	0.970951	1	NA
	109	NA	0.811278	0.863121	NA
	110	0.439497	0.811278	0.811278	NA
	111	NA	0.918296	NA	NA
	112	NA	NA	NA	NA
	113	NA	NA	0.991076	NA
	114	NA	NA	0.503258	NA
	115	NA	NA	NA	NA
	116	NA	NA	0.918296	NA
	117	NA	NA	1	NA
	118	0.650022	NA	NA	NA
	119	NA	NA	0.881291	NA
	120	0.650022	NA	0.985228	NA
	121	NA	NA	1	NA
	122	NA	NA	NA	NA
	123	NA	NA	NA	NA
	124	NA	0.970951	1	NA
	125	NA	0.918296	0.918296	NA
	126	NA	NA	0.721928	NA
	127	NA	NA	0.684038	NA
	128	NA	0.863121	0.845351	NA
	129	0.721928	0.985228	NA	NA
	130	NA	NA	NA	NA
	131	NA	1	NA	NA
	132	NA	NA	0.918296	NA
	133	NA	NA	0.684038	NA
	134	NA	NA	NA	NA
	135	0.918296	NA	0.543564	0.811278
	136	NA	NA	0.764205	NA
	137	0.650022	NA	0.468996	NA
	138	NA	NA	1	NA
	139	NA	NA	0.721928	NA
	140	NA	NA	0.970951	0.721928
	141	NA	NA	0.811278	NA
	142	NA	NA	1	NA
	143	NA	NA	NA	NA
	144	NA	0.591673	NA	NA
	145	NA	0.918296	NA	NA
	146	NA	0.918296	0.721928	NA
	147	NA	NA	0.985228	NA
	148	0.811278	0.970951	0.863121	NA
	149	NA	NA	0.918296	NA
	150	NA	0.99403	NA	NA
	151	NA	0.764205	1	NA
	152	NA	0.811278	NA	NA
	153	NA	0.918296	0.811278	NA
	154	0.439497	0.954434	NA	NA
	155	0.970951	NA	NA	NA
	156	0.985228	0.591673	1	NA
	157	NA	NA	0.985228	NA
	158	0.918296	NA	NA	NA
	159	NA	NA	0.811278	NA
	160	1	NA	0.721928	NA
	161	NA	NA	NA	0.503258
	162	NA	NA	NA	NA
	163	NA	NA	NA	NA
	164	NA	NA	0.863121	NA
	165	NA	NA	0.684038	NA
	166	NA	NA	0.970951	NA
	167	NA	NA	0.970951	NA
	168	NA	NA	NA	NA
	169	0.721928	NA	0.721928	NA
	170	NA	1	NA	NA
	171	NA	0.764205	NA	NA
	172	NA	0.918296	0.696212	0.371232
	173	NA	0.918296	NA	0.322757
	174	NA	0.985228	0.764205	NA
	175	NA	0.99403	0.353359	NA
	176	NA	0.881291	0.503258	NA
	177	1	0.721928	0.543564	NA
	178	NA	NA	0.543564	NA
	179	NA	NA	0.543564	NA
	180	NA	NA	NA	NA
	181	NA	NA	NA	NA
	182	NA	NA	NA	NA
	183	NA	NA	1	NA
	184	NA	NA	NA	NA
	185	0.811278	NA	NA	NA
	186	0.33729	NA	0.811278	NA
	187	0.811278	0.811278	0.591673	NA
	188	NA	0.650022	0.918296	NA
	189	NA	0.863121	0.985228	NA
	190	0.811278	NA	1	NA
	191	0.863121	0.591673	0.918296	NA
	192	0.591673	0.811278	NA	NA
	193	NA	0.591673	NA	NA
	194	NA	1	NA	NA
	195	NA	NA	NA	NA
	196	0.503258	0.970951	0.985228	NA
	197	NA	0.721928	NA	NA
	198	NA	0.985228	NA	NA
	199	NA	NA	0.391244	NA
	200	0.954434	0.918296	NA	NA
	201	0.970951	0.413817	0.650022	0.811278
	202	NA	NA	0.918296	NA
	203	NA	NA	0.918296	NA
	204	0.918296	NA	1	NA
	205	NA	NA	0.742488	NA
	206	NA	0.918296	0.543564	NA
	207	NA	NA	1	NA
	208	NA	1	0.353359	NA
	209	0.970951	0.650022	0.591673	NA
	210	0.970951	NA	0.721928	NA
	211	NA	0.721928	0.543564	NA
	212	NA	0.721928	NA	NA
	213	NA	0.764205	0.811278	NA
	214	NA	0.918296	NA	NA
	215	0.970951	0.970951	0.721928	NA
	216	0.881291	0.970951	NA	NA
	217	0.991076	0.721928	1	NA
	218	NA	NA	0.991076	NA
	219	NA	1	0.970951	NA
	220	NA	NA	NA	NA
	221	NA	0.985228	0.918296	0.591673
	222	0.591673	NA	0.764205	NA
	223	NA	NA	0.764205	NA
	224	0.684038	NA	0.918296	NA
	225	NA	NA	NA	NA
	226	NA	1	0.811278	NA
	227	NA	NA	0.970951	NA
	228	0.650022	NA	NA	NA
	229	NA	NA	0.650022	NA
	230	NA	NA	0.881291	NA
	231	0.543564	0.439497	NA	0.391244
	232	0.970951	0.721928	NA	NA
	233	NA	0.918296	0.970951	0.591673
	234	0.650022	NA	NA	NA
	235	0.985228	0.721928	0.413817	NA
	236	0.918296	NA	1	NA
	237	NA	NA	0.650022	NA
	238	NA	1	NA	NA
	239	0.439497	NA	NA	NA
	240	NA	NA	NA	NA
	241	0.881291	NA	NA	NA
	242	NA	0.353359	0.619382	NA
	243	NA	NA	NA	NA
	244	0.863121	NA	NA	NA
	245	0.970951	NA	0.811278	NA
	246	NA	NA	NA	NA
	247	NA	NA	NA	NA
	248	NA	NA	1	NA
	249	NA	NA	NA	NA
	250	NA	1	0.918296	NA
	251	NA	1	NA	NA
	252	0.940286	0.881291	NA	NA
	253	NA	0.918296	0.721928	NA
	254	NA	0.970951	0.918296	NA
	255	NA	NA	0.591673	NA
	256	NA	NA	NA	NA
	257	NA	0.918296	0.863121	NA
	258	NA	NA	0.749595	NA
	259	NA	NA	0.881291	NA
	260	NA	NA	NA	NA
	261	NA	NA	NA	NA
	262	NA	NA	NA	NA
	263	0.811278	NA	0.591673	0.721928
	264	NA	NA	1	NA
	265	0.721928	NA	0.543564	NA
	266	0.811278	NA	0.721928	NA
	267	NA	NA	NA	NA
	268	NA	NA	NA	NA
	269	NA	NA	NA	NA
	270	NA	0.918296	0.918296	NA
	271	NA	NA	0.503258	NA
	272	0.764205	NA	NA	0.543564
	273	NA	1	NA	NA
	274	NA	1	0.991076	NA
	275	NA	NA	NA	NA
	276	NA	NA	NA	NA
	277	0.543564	NA	0.543564	NA
	278	NA	NA	0.650022	NA
	279	NA	NA	0.591673	NA
	280	NA	0.764205	0.954434	NA
	281	NA	NA	NA	NA
	282	NA	NA	NA	NA
	283	0.811278	NA	0.811278	NA
	284	0.749595	NA	1	NA
	285	0.721928	NA	NA	NA
	286	0.995727	NA	0.684038	NA
	287	0.918296	NA	NA	NA
	288	NA	0.591673	NA	0.591673
	289	0.503258	1	1	NA
	290	0.811278	NA	0.970951	NA
	291	0.811278	1	NA	0.881291
	292	0.749595	0.970951	0.543564	NA
	293	NA	NA	0.985228	NA
	294	NA	0.811278	0.918296	NA
	295	0.811278	NA	NA	NA
	296	NA	NA	0.650022	NA
	297	0.503258	NA	0.721928	NA
	298	NA	NA	0.503258	NA
	299	NA	NA	NA	NA
	300	NA	NA	0.991076	NA
	301	NA	NA	NA	NA
	302	NA	NA	0.985228	NA
	303	NA	NA	NA	NA
	304	NA	NA	0.918296	NA
	305	1	NA	1	NA
	306	0.970951	NA	0.954434	NA
	307	NA	NA	NA	NA
	308	NA	NA	0.991076	NA
	309	0.468996	NA	NA	NA
	310	0.591673	0.650022	0.918296	NA
	311	1	0.650022	0.721928	NA
	312	0.468996	NA	0.371232	NA
	313	0.918296	NA	0.721928	NA
	314	0.650022	NA	NA	NA
	315	0.764205	NA	0.836641	NA
	316	NA	NA	0.619382	NA
	317	0.468996	NA	0.503258	NA
	318	0.721928	NA	0.764205	NA
	319	0.918296	NA	NA	NA
	320	0.918296	NA	0.650022	0.721928
	321	NA	NA	NA	NA
	322	0.721928	NA	NA	NA
	323	0.970951	NA	NA	NA
	324	0.811278	NA	0.543564	NA
	325	0.503258	NA	1	NA
	326	NA	0.371232	NA	NA
	327	NA	NA	0.811278	NA
	328	NA	NA	0.918296	NA
	329	0.721928	NA	0.439497	NA
	330	NA	NA	NA	0.371232
	331	0.970951	NA	1	NA
	332	0.985228	NA	NA	NA
	333	NA	NA	0.764205	NA
	334	0.543564	NA	NA	NA
	335	0.881291	NA	0.985228	NA
	336	0.890492	NA	0.503258	NA
	337	0.863121	NA	0.684038	NA
	338	0.543564	NA	NA	NA
	339	0.543564	NA	0.721928	0.543564
	340	NA	0.811278	0.468996	NA
	341	0.650022	0.503258	0.918296	NA
	342	NA	0.371232	NA	NA
	343	NA	0.811278	NA	NA
	344	1	NA	0.764205	NA
	345	0.650022	NA	0.985228	NA
	346	0.684038	NA	1	NA
	347	NA	NA	0.591673	NA
	348	NA	NA	0.985228	NA
	349	1	NA	0.918296	NA
	350	NA	NA	NA	NA
	351	NA	NA	0.918296	NA
	352	NA	NA	0.954434	NA
	353	NA	NA	NA	NA
	354	NA	NA	0.918296	NA
	355	NA	NA	NA	NA
	356	0.543564	NA	NA	NA
	357	NA	NA	NA	NA
	358	0.503258	NA	0.650022	NA
	359	0.918296	NA	0.845351	NA
	360	0.591673	NA	NA	NA
	361	0.721928	NA	0.881291	NA
	362	0.863121	0.543564	0.322757	NA
	363	NA	0.811278	NA	0.591673
	364	NA	0.918296	NA	NA
	365	NA	NA	NA	NA
	366	0.33729	NA	0.503258	NA
	367	0.468996	0.543564	0.970951	NA
	368	NA	NA	NA	NA
	369	0.543564	NA	0.764205	NA
	370	NA	NA	NA	NA
	371	NA	NA	NA	NA
	372	0.591673	NA	0.970951	NA
	373	0.371232	NA	0.468996	NA
	374	NA	NA	0.591673	NA
	375	NA	NA	0.591673	NA
	376	0.591673	NA	NA	NA
	377	NA	NA	NA	NA
	378	NA	NA	0.985228	NA
	379	1	NA	0.918296	NA
	380	NA	NA	NA	NA
	381	NA	NA	0.650022	NA
	382	NA	0.811278	NA	NA
	383	NA	0.918296	NA	NA
	384	NA	NA	0.811278	NA
	385	NA	NA	NA	NA
	386	NA	0.591673	NA	NA
	387	NA	0.650022	0.811278	NA
	388	0.684038	0.764205	1	NA
	389	NA	0.391244	0.918296	NA
	390	0.503258	NA	NA	NA
	391	NA	NA	0.413817	NA
	392	0.543564	NA	0.503258	NA
	393	NA	NA	NA	NA
	394	NA	NA	NA	NA
	395	NA	0.970951	NA	NA
	396	0.650022	1	0.353359	NA
	397	NA	NA	NA	NA
	398	0.721928	NA	NA	NA
	399	0.468996	NA	0.918296	NA
	400	0.391244	NA	NA	NA

## Sheet: Figure 6
panel e	Patient	Stage	Number of cells in islets		panel f	Patient	Stage	Cell Type	Percentage by region (inside of islets)		panel g	Patient	Stage	Proportion of endothelial cells	Location		panel h	Area	Patient	Stage	Mean distance to margin
	6126	Non-diabetic	241.403			6089	Long-duration	alpha	46.0688			6089	Long-duration	0.00198317	Infiltrated			Stroma	6089	Long-duration	108.298
	6134	Non-diabetic	321.229			6180	Long-duration	alpha	56.8705			6180	Long-duration	0.00912384	Infiltrated			Within_border_area	6089	Long-duration	17.568
	6278	Non-diabetic	338.719			6264	Long-duration	alpha	50.8776			6264	Long-duration	0.00334347	Infiltrated			Stroma	6180	Long-duration	93.1725
	6386	Non-diabetic	187.211			6418	Long-duration	alpha	55.6619			6418	Long-duration	0.00862615	Infiltrated			Within_border_area	6180	Long-duration	18.6207
	6228	Onset	111.931			6126	Non-diabetic	alpha	17.4455			6126	Non-diabetic	0.0205992	Infiltrated			Stroma	6264	Long-duration	94.7598
	6362	Onset	476.985			6134	Non-diabetic	alpha	27.6105			6134	Non-diabetic	0.0288364	Infiltrated			Within_border_area	6264	Long-duration	18.3488
	6380	Onset	103.288			6278	Non-diabetic	alpha	28.5169			6278	Non-diabetic	0.0448647	Infiltrated			Stroma	6418	Long-duration	96.6432
	6414	Onset	204.531			6386	Non-diabetic	alpha	12.1399			6386	Non-diabetic	0.0244137	Infiltrated			Within_border_area	6418	Long-duration	17.8335
	6089	Long-duration	81.9344			6228	Onset	alpha	41.5209			6228	Onset	0.0075707	Infiltrated			Stroma	6126	Non-diabetic	91.0812
	6180	Long-duration	152.718			6362	Onset	alpha	62.7291			6362	Onset	0.0680155	Infiltrated			Within_border_area	6126	Non-diabetic	25.4057
	6264	Long-duration	149.644			6380	Onset	alpha	27.328			6380	Onset	0.00665119	Infiltrated			Stroma	6134	Non-diabetic	91.4645
	6418	Long-duration	128.857			6414	Onset	alpha	28.0429			6414	Onset	0.0209727	Infiltrated			Within_border_area	6134	Non-diabetic	26.0216
						6089	Long-duration	beta	0			6089	Long-duration	0.0937082	Internal			Stroma	6278	Non-diabetic	105.441
						6180	Long-duration	beta	0.331448			6180	Long-duration	0.102136	Internal			Within_border_area	6278	Non-diabetic	28.5655
						6264	Long-duration	beta	0.724638			6264	Long-duration	0.120483	Internal			Stroma	6386	Non-diabetic	88.1597
						6418	Long-duration	beta	0			6418	Long-duration	0.0648523	Internal			Within_border_area	6386	Non-diabetic	24.2417
						6126	Non-diabetic	beta	47.1412			6126	Non-diabetic	0.0949634	Internal			Stroma	6228	Onset	101.847
						6134	Non-diabetic	beta	38.3644			6134	Non-diabetic	0.125171	Internal			Within_border_area	6228	Onset	19.7682
						6278	Non-diabetic	beta	40.8195			6278	Non-diabetic	0.133308	Internal			Stroma	6362	Onset	91.2433
						6386	Non-diabetic	beta	53.5397			6386	Non-diabetic	0.190313	Internal			Within_border_area	6362	Onset	30.8948
						6228	Onset	beta	27.3438			6228	Onset	0.0662419	Internal			Stroma	6380	Onset	94.9884
						6362	Onset	beta	15.0717			6362	Onset	0.144371	Internal			Within_border_area	6380	Onset	18.9682
						6380	Onset	beta	44.4964			6380	Onset	0.0626334	Internal			Stroma	6414	Onset	85.3047
						6414	Onset	beta	38.2366			6414	Onset	0.0784093	Internal			Within_border_area	6414	Onset	24.9851
						6089	Long-duration	delta	13.6031			6089	Long-duration	0.141468	External
						6180	Long-duration	delta	8.78752			6180	Long-duration	0.172055	External
						6264	Long-duration	delta	11.3156			6264	Long-duration	0.162836	External
						6418	Long-duration	delta	12.1083			6418	Long-duration	0.14461	External
						6126	Non-diabetic	delta	8.21425			6126	Non-diabetic	0.218462	External
						6134	Non-diabetic	delta	10.111			6134	Non-diabetic	0.250067	External
						6278	Non-diabetic	delta	6.01563			6278	Non-diabetic	0.152865	External
						6386	Non-diabetic	delta	4.52761			6386	Non-diabetic	0.237603	External
						6228	Onset	delta	14.0314			6228	Onset	0.143735	External
						6362	Onset	delta	6.01521			6362	Onset	0.186569	External
						6380	Onset	delta	9.72583			6380	Onset	0.175917	External
						6414	Onset	delta	5.01395			6414	Onset	0.283193	External
						6089	Long-duration	gamma	1.72147			6089	Long-duration	0.762841	Stromal
						6180	Long-duration	gamma	3.19757			6180	Long-duration	0.716685	Stromal
						6264	Long-duration	gamma	22.8601			6264	Long-duration	0.713338	Stromal
						6418	Long-duration	gamma	1.12824			6418	Long-duration	0.781912	Stromal
						6126	Non-diabetic	gamma	0.128584			6126	Non-diabetic	0.665976	Stromal
						6134	Non-diabetic	gamma	0.593487			6134	Non-diabetic	0.595926	Stromal
						6278	Non-diabetic	gamma	0.697006			6278	Non-diabetic	0.668962	Stromal
						6386	Non-diabetic	gamma	0.426418			6386	Non-diabetic	0.54767	Stromal
						6228	Onset	gamma	1.36961			6228	Onset	0.782452	Stromal
						6362	Onset	gamma	1.79289			6362	Onset	0.601045	Stromal
						6380	Onset	gamma	2.20403			6380	Onset	0.754799	Stromal
						6414	Onset	gamma	0.335107			6414	Onset	0.617425	Stromal

## Sheet: Figure 7b
Patient	Cell type	Pattern	Freq	Group
Patient_1	B cells	Clustered	1	CLR
Patient_1	B cells	Random	3	CLR
Patient_2	B cells	Clustered	1	DII
Patient_2	B cells	Random	3	DII
Patient_3	B cells	Clustered	0	DII
Patient_3	B cells	Random	4	DII
Patient_4	B cells	Clustered	0	DII
Patient_4	B cells	Random	4	DII
Patient_5	B cells	Clustered	1	DII
Patient_5	B cells	Random	3	DII
Patient_6	B cells	Clustered	1	CLR
Patient_6	B cells	Random	3	CLR
Patient_7	B cells	Clustered	0	DII
Patient_7	B cells	Random	4	DII
Patient_8	B cells	Clustered	0	DII
Patient_8	B cells	Random	4	DII
Patient_9	B cells	Clustered	2	DII
Patient_9	B cells	Random	2	DII
Patient_10	B cells	Clustered	1	CLR
Patient_10	B cells	Random	2	CLR
Patient_11	B cells	Clustered	2	CLR
Patient_11	B cells	Random	2	CLR
Patient_12	B cells	Clustered	1	CLR
Patient_12	B cells	Random	2	CLR
Patient_13	B cells	Clustered	3	CLR
Patient_13	B cells	Random	1	CLR
Patient_14	B cells	Clustered	0	DII
Patient_14	B cells	Random	4	DII
Patient_15	B cells	Clustered	1	DII
Patient_15	B cells	Random	3	DII
Patient_16	B cells	Clustered	0	DII
Patient_16	B cells	Random	4	DII
Patient_17	B cells	Clustered	2	CLR
Patient_17	B cells	Random	2	CLR
Patient_18	B cells	Clustered	4	DII
Patient_18	B cells	Random	0	DII
Patient_19	B cells	Clustered	2	CLR
Patient_19	B cells	Random	2	CLR
Patient_20	B cells	Clustered	1	CLR
Patient_20	B cells	Random	3	CLR
Patient_21	B cells	Clustered	0	CLR
Patient_21	B cells	Random	3	CLR
Patient_22	B cells	Clustered	0	DII
Patient_22	B cells	Random	3	DII
Patient_23	B cells	Clustered	0	DII
Patient_23	B cells	Random	4	DII
Patient_24	B cells	Clustered	1	CLR
Patient_24	B cells	Random	3	CLR
Patient_25	B cells	Clustered	0	DII
Patient_25	B cells	Random	4	DII
Patient_26	B cells	Clustered	0	DII
Patient_26	B cells	Random	1	DII
Patient_27	B cells	Clustered	0	DII
Patient_27	B cells	Random	4	DII
Patient_28	B cells	Clustered	0	CLR
Patient_28	B cells	Random	4	CLR
Patient_29	B cells	Clustered	1	CLR
Patient_29	B cells	Random	2	CLR
Patient_30	B cells	Clustered	0	DII
Patient_30	B cells	Random	4	DII
Patient_31	B cells	Clustered	0	DII
Patient_31	B cells	Random	4	DII
Patient_32	B cells	Clustered	0	CLR
Patient_32	B cells	Random	4	CLR
Patient_33	B cells	Clustered	1	CLR
Patient_33	B cells	Random	3	CLR
Patient_34	B cells	Clustered	1	CLR
Patient_34	B cells	Random	3	CLR
Patient_35	B cells	Clustered	1	CLR
Patient_35	B cells	Random	2	CLR

## Sheet: Figure 7c
Patient	Class	Group	Percentage of B cells
Patient_1	Cluster_less_50	CLR	6.91392
Patient_11	Cluster_less_50	CLR	22.4209
Patient_12	Cluster_less_50	CLR	29.5833
Patient_13	Cluster_less_50	CLR	6.99203
Patient_17	Cluster_less_50	CLR	8.58776
Patient_19	Cluster_less_50	CLR	18.75
Patient_20	Cluster_less_50	CLR	5.5303
Patient_21	Cluster_less_50	CLR	12.5641
Patient_24	Cluster_less_50	CLR	14.9358
Patient_28	Cluster_less_50	CLR	8.39093
Patient_29	Cluster_less_50	CLR	27.8165
Patient_32	Cluster_less_50	CLR	6.17934
Patient_33	Cluster_less_50	CLR	4.54545
Patient_34	Cluster_less_50	CLR	40.7008
Patient_35	Cluster_less_50	CLR	7.14286
Patient_6	Cluster_less_50	CLR	14.0909
Patient_10	Cluster_less_100	CLR	1.47059
Patient_11	Cluster_less_100	CLR	6.25
Patient_17	Cluster_less_100	CLR	1.78571
Patient_19	Cluster_less_100	CLR	34.3284
Patient_24	Cluster_less_100	CLR	11.8644
Patient_28	Cluster_less_100	CLR	4.49486
Patient_32	Cluster_less_100	CLR	2.96154
Patient_33	Cluster_less_100	CLR	11.1111
Patient_34	Cluster_less_100	CLR	43.3333
Patient_6	Cluster_less_100	CLR	4.04442
Patient_1	Cluster_less_500	CLR	16.5468
Patient_10	Cluster_less_500	CLR	6.19254
Patient_11	Cluster_less_500	CLR	6.33619
Patient_13	Cluster_less_500	CLR	7.76822
Patient_17	Cluster_less_500	CLR	2.20884
Patient_19	Cluster_less_500	CLR	1.77804
Patient_20	Cluster_less_500	CLR	2.07304
Patient_24	Cluster_less_500	CLR	12.0964
Patient_28	Cluster_less_500	CLR	22.314
Patient_29	Cluster_less_500	CLR	72.8846
Patient_32	Cluster_less_500	CLR	2.53165
Patient_33	Cluster_less_500	CLR	12.4031
Patient_34	Cluster_less_500	CLR	23.1622
Patient_35	Cluster_less_500	CLR	21.6864
Patient_6	Cluster_less_500	CLR	1.27389
Patient_10	Cluster_less_1000	CLR	0.870827
Patient_13	Cluster_less_1000	CLR	15.371
Patient_17	Cluster_less_1000	CLR	0.269542
Patient_19	Cluster_less_1000	CLR	24.6646
Patient_24	Cluster_less_1000	CLR	28.7129
Patient_32	Cluster_less_1000	CLR	1.46471
Patient_33	Cluster_less_1000	CLR	0.375235
Patient_34	Cluster_less_1000	CLR	0.352734
Patient_6	Cluster_less_1000	CLR	1.98347
Patient_10	Cluster_greater_1000	CLR	7.01326
Patient_11	Cluster_greater_1000	CLR	43.5919
Patient_12	Cluster_greater_1000	CLR	12.9822
Patient_13	Cluster_greater_1000	CLR	33.8619
Patient_17	Cluster_greater_1000	CLR	67.8241
Patient_19	Cluster_greater_1000	CLR	18.9562
Patient_20	Cluster_greater_1000	CLR	25.3433
Patient_28	Cluster_greater_1000	CLR	50.9468
Patient_6	Cluster_greater_1000	CLR	32.2817
Patient_14	Cluster_less_50	DII	8.42708
Patient_15	Cluster_less_50	DII	3.5119
Patient_16	Cluster_less_50	DII	8.33333
Patient_18	Cluster_less_50	DII	22.2934
Patient_2	Cluster_less_50	DII	12.5806
Patient_22	Cluster_less_50	DII	3.57143
Patient_23	Cluster_less_50	DII	9.38209
Patient_25	Cluster_less_50	DII	9.41558
Patient_27	Cluster_less_50	DII	5
Patient_3	Cluster_less_50	DII	6.80045
Patient_30	Cluster_less_50	DII	6.32741
Patient_31	Cluster_less_50	DII	5.4643
Patient_4	Cluster_less_50	DII	9.52381
Patient_5	Cluster_less_50	DII	9.18415
Patient_7	Cluster_less_50	DII	8.40214
Patient_8	Cluster_less_50	DII	9.95611
Patient_9	Cluster_less_50	DII	6.60518
Patient_14	Cluster_less_100	DII	1.2987
Patient_15	Cluster_less_100	DII	1.11111
Patient_16	Cluster_less_100	DII	3.20276
Patient_18	Cluster_less_100	DII	9.47131
Patient_22	Cluster_less_100	DII	13.5417
Patient_23	Cluster_less_100	DII	18.6441
Patient_25	Cluster_less_100	DII	1.81818
Patient_27	Cluster_less_100	DII	1.51515
Patient_3	Cluster_less_100	DII	6.37481
Patient_30	Cluster_less_100	DII	3.89805
Patient_5	Cluster_less_100	DII	4.65116
Patient_7	Cluster_less_100	DII	5.40019
Patient_8	Cluster_less_100	DII	6.94444
Patient_14	Cluster_less_500	DII	0.236967
Patient_15	Cluster_less_500	DII	4.21097
Patient_16	Cluster_less_500	DII	3.75
Patient_18	Cluster_less_500	DII	58.6901
Patient_2	Cluster_less_500	DII	5.86099
Patient_23	Cluster_less_500	DII	1.80995
Patient_25	Cluster_less_500	DII	1.44269
Patient_27	Cluster_less_500	DII	1.37591
Patient_3	Cluster_less_500	DII	4.0865
Patient_31	Cluster_less_500	DII	3.89529
Patient_4	Cluster_less_500	DII	0.911851
Patient_5	Cluster_less_500	DII	7.42477
Patient_7	Cluster_less_500	DII	2.11446
Patient_8	Cluster_less_500	DII	1.63043
Patient_9	Cluster_less_500	DII	5.84062
Patient_15	Cluster_less_1000	DII	1.06866
Patient_16	Cluster_less_1000	DII	3.52872
Patient_18	Cluster_less_1000	DII	57.7568
Patient_2	Cluster_less_1000	DII	1.70358
Patient_22	Cluster_less_1000	DII	0.845194
Patient_25	Cluster_less_1000	DII	0.343249
Patient_26	Cluster_less_1000	DII	0.588235
Patient_27	Cluster_less_1000	DII	0.317125
Patient_3	Cluster_less_1000	DII	2.49042
Patient_30	Cluster_less_1000	DII	1.97694
Patient_4	Cluster_less_1000	DII	0.811124
Patient_5	Cluster_less_1000	DII	2.90698
Patient_9	Cluster_less_1000	DII	12.7468
Patient_14	Cluster_greater_1000	DII	6.31215
Patient_15	Cluster_greater_1000	DII	0.431779
Patient_23	Cluster_greater_1000	DII	2.80702
Patient_25	Cluster_greater_1000	DII	0.358423
Patient_30	Cluster_greater_1000	DII	3.52566
Patient_31	Cluster_greater_1000	DII	4.66356
Patient_4	Cluster_greater_1000	DII	0.348736
Patient_7	Cluster_greater_1000	DII	0.821018
Patient_9	Cluster_greater_1000	DII	1.10847

## Sheet: Figure 7d
Image	Cell Type	Patient	Group	Number_of_cells	Total_free_cells	Percentage
Patient_1_reg001_A	B cells	Patient_1	CLR	4	184	2.17391
Patient_1_reg001_B	B cells	Patient_1	CLR	1	74	1.35135
Patient_1_reg002_B	B cells	Patient_1	CLR	10	62	16.129
Patient_1_reg001_A	CD11c+ DCs	Patient_1	CLR	1	184	0.543478
Patient_1_reg001_B	CD11c+ DCs	Patient_1	CLR	3	74	4.05405
Patient_1_reg002_B	CD11c+ DCs	Patient_1	CLR	1	62	1.6129
Patient_1_reg001_A	CD4+ T cells	Patient_1	CLR	5	184	2.71739
Patient_1_reg002_A	CD4+ T cells	Patient_1	CLR	3	85	3.52941
Patient_1_reg001_A	CD4+ T cells CD45RO+	Patient_1	CLR	21	184	11.413
Patient_1_reg001_B	CD4+ T cells CD45RO+	Patient_1	CLR	7	74	9.45946
Patient_1_reg002_A	CD4+ T cells CD45RO+	Patient_1	CLR	10	85	11.7647
Patient_1_reg002_B	CD4+ T cells CD45RO+	Patient_1	CLR	9	62	14.5161
Patient_1_reg002_B	CD68+ macrophages	Patient_1	CLR	1	62	1.6129
Patient_1_reg001_A	CD68+CD163+ macrophages	Patient_1	CLR	122	184	66.3043
Patient_1_reg001_B	CD68+CD163+ macrophages	Patient_1	CLR	41	74	55.4054
Patient_1_reg002_A	CD68+CD163+ macrophages	Patient_1	CLR	51	85	60
Patient_1_reg002_B	CD68+CD163+ macrophages	Patient_1	CLR	16	62	25.8065
Patient_1_reg001_A	CD8+ T cells	Patient_1	CLR	9	184	4.8913
Patient_1_reg001_B	CD8+ T cells	Patient_1	CLR	5	74	6.75676
Patient_1_reg002_A	CD8+ T cells	Patient_1	CLR	5	85	5.88235
Patient_1_reg002_B	CD8+ T cells	Patient_1	CLR	18	62	29.0323
Patient_1_reg001_B	NK cells	Patient_1	CLR	2	74	2.7027
Patient_1_reg001_A	plasma cells	Patient_1	CLR	19	184	10.3261
Patient_1_reg001_B	plasma cells	Patient_1	CLR	13	74	17.5676
Patient_1_reg002_A	plasma cells	Patient_1	CLR	6	85	7.05882
Patient_1_reg002_B	plasma cells	Patient_1	CLR	1	62	1.6129
Patient_1_reg001_A	Tregs	Patient_1	CLR	3	184	1.63043
Patient_1_reg001_B	Tregs	Patient_1	CLR	2	74	2.7027
Patient_1_reg002_A	Tregs	Patient_1	CLR	10	85	11.7647
Patient_1_reg002_B	Tregs	Patient_1	CLR	6	62	9.67742
Patient_10_reg020_A	B cells	Patient_10	CLR	1	74	1.35135
Patient_10_reg020_B	B cells	Patient_10	CLR	2	68	2.94118
Patient_10_reg019_A	CD4+ T cells CD45RO+	Patient_10	CLR	37	47	78.7234
Patient_10_reg019_B	CD4+ T cells CD45RO+	Patient_10	CLR	23	44	52.2727
Patient_10_reg020_A	CD4+ T cells CD45RO+	Patient_10	CLR	17	74	22.973
Patient_10_reg020_B	CD4+ T cells CD45RO+	Patient_10	CLR	18	68	26.4706
Patient_10_reg020_A	CD68+ macrophages	Patient_10	CLR	3	74	4.05405
Patient_10_reg020_B	CD68+ macrophages	Patient_10	CLR	2	68	2.94118
Patient_10_reg019_A	CD68+CD163+ macrophages	Patient_10	CLR	2	47	4.25532
Patient_10_reg019_B	CD68+CD163+ macrophages	Patient_10	CLR	16	44	36.3636
Patient_10_reg020_A	CD68+CD163+ macrophages	Patient_10	CLR	31	74	41.8919
Patient_10_reg020_B	CD68+CD163+ macrophages	Patient_10	CLR	28	68	41.1765
Patient_10_reg019_A	CD8+ T cells	Patient_10	CLR	4	47	8.51064
Patient_10_reg019_B	CD8+ T cells	Patient_10	CLR	2	44	4.54545
Patient_10_reg020_A	CD8+ T cells	Patient_10	CLR	16	74	21.6216
Patient_10_reg020_B	CD8+ T cells	Patient_10	CLR	9	68	13.2353
Patient_10_reg019_A	plasma cells	Patient_10	CLR	4	47	8.51064
Patient_10_reg019_B	plasma cells	Patient_10	CLR	2	44	4.54545
Patient_10_reg020_A	plasma cells	Patient_10	CLR	1	74	1.35135
Patient_10_reg020_B	plasma cells	Patient_10	CLR	2	68	2.94118
Patient_10_reg019_B	Tregs	Patient_10	CLR	1	44	2.27273
Patient_10_reg020_A	Tregs	Patient_10	CLR	5	74	6.75676
Patient_10_reg020_B	Tregs	Patient_10	CLR	7	68	10.2941
Patient_11_reg021_A	B cells	Patient_11	CLR	4	53	7.54717
Patient_11_reg021_B	B cells	Patient_11	CLR	2	88	2.27273
Patient_11_reg022_A	B cells	Patient_11	CLR	12	126	9.52381
Patient_11_reg022_B	B cells	Patient_11	CLR	7	64	10.9375
Patient_11_reg022_B	CD11c+ DCs	Patient_11	CLR	1	64	1.5625
Patient_11_reg021_A	CD3+ T cells	Patient_11	CLR	2	53	3.77358
Patient_11_reg021_A	CD4+ T cells	Patient_11	CLR	3	53	5.66038
Patient_11_reg021_B	CD4+ T cells	Patient_11	CLR	2	88	2.27273
Patient_11_reg022_A	CD4+ T cells	Patient_11	CLR	1	126	0.793651
Patient_11_reg022_B	CD4+ T cells	Patient_11	CLR	3	64	4.6875
Patient_11_reg021_A	CD4+ T cells CD45RO+	Patient_11	CLR	8	53	15.0943
Patient_11_reg021_B	CD4+ T cells CD45RO+	Patient_11	CLR	12	88	13.6364
Patient_11_reg022_A	CD4+ T cells CD45RO+	Patient_11	CLR	55	126	43.6508
Patient_11_reg022_B	CD4+ T cells CD45RO+	Patient_11	CLR	10	64	15.625
Patient_11_reg021_A	CD68+CD163+ macrophages	Patient_11	CLR	18	53	33.9623
Patient_11_reg021_B	CD68+CD163+ macrophages	Patient_11	CLR	52	88	59.0909
Patient_11_reg022_A	CD68+CD163+ macrophages	Patient_11	CLR	21	126	16.6667
Patient_11_reg022_B	CD68+CD163+ macrophages	Patient_11	CLR	25	64	39.0625
Patient_11_reg021_A	CD8+ T cells	Patient_11	CLR	3	53	5.66038
Patient_11_reg021_B	CD8+ T cells	Patient_11	CLR	15	88	17.0455
Patient_11_reg022_A	CD8+ T cells	Patient_11	CLR	30	126	23.8095
Patient_11_reg022_B	CD8+ T cells	Patient_11	CLR	3	64	4.6875
Patient_11_reg022_A	NK cells	Patient_11	CLR	1	126	0.793651
Patient_11_reg022_B	NK cells	Patient_11	CLR	1	64	1.5625
Patient_11_reg021_A	plasma cells	Patient_11	CLR	15	53	28.3019
Patient_11_reg021_B	plasma cells	Patient_11	CLR	4	88	4.54545
Patient_11_reg022_A	plasma cells	Patient_11	CLR	6	126	4.7619
Patient_11_reg022_B	plasma cells	Patient_11	CLR	7	64	10.9375
Patient_11_reg021_B	Tregs	Patient_11	CLR	1	88	1.13636
Patient_11_reg022_B	Tregs	Patient_11	CLR	7	64	10.9375
Patient_12_reg023_A	B cells	Patient_12	CLR	19	113	16.8142
Patient_12_reg024_A	B cells	Patient_12	CLR	1	224	0.446429
Patient_12_reg024_B	CD11b+CD68+ macrophages	Patient_12	CLR	12	368	3.26087
Patient_12_reg023_A	CD4+ T cells	Patient_12	CLR	4	113	3.53982
Patient_12_reg024_A	CD4+ T cells	Patient_12	CLR	3	224	1.33929
Patient_12_reg023_A	CD4+ T cells CD45RO+	Patient_12	CLR	37	113	32.7434
Patient_12_reg023_B	CD4+ T cells CD45RO+	Patient_12	CLR	8	61	13.1148
Patient_12_reg024_A	CD4+ T cells CD45RO+	Patient_12	CLR	34	224	15.1786
Patient_12_reg024_B	CD4+ T cells CD45RO+	Patient_12	CLR	114	368	30.9783
Patient_12_reg024_B	CD68+ macrophages	Patient_12	CLR	32	368	8.69565
Patient_12_reg023_A	CD68+CD163+ macrophages	Patient_12	CLR	13	113	11.5044
Patient_12_reg023_B	CD68+CD163+ macrophages	Patient_12	CLR	23	61	37.7049
Patient_12_reg024_A	CD68+CD163+ macrophages	Patient_12	CLR	138	224	61.6071
Patient_12_reg024_B	CD68+CD163+ macrophages	Patient_12	CLR	144	368	39.1304
Patient_12_reg023_A	CD8+ T cells	Patient_12	CLR	35	113	30.9735
Patient_12_reg023_B	CD8+ T cells	Patient_12	CLR	24	61	39.3443
Patient_12_reg024_A	CD8+ T cells	Patient_12	CLR	26	224	11.6071
Patient_12_reg024_B	CD8+ T cells	Patient_12	CLR	13	368	3.53261
Patient_12_reg023_A	plasma cells	Patient_12	CLR	5	113	4.42478
Patient_12_reg023_B	plasma cells	Patient_12	CLR	6	61	9.83607
Patient_12_reg024_A	plasma cells	Patient_12	CLR	14	224	6.25
Patient_12_reg024_B	plasma cells	Patient_12	CLR	9	368	2.44565
Patient_12_reg024_A	Tregs	Patient_12	CLR	8	224	3.57143
Patient_12_reg024_B	Tregs	Patient_12	CLR	44	368	11.9565
Patient_13_reg025_A	B cells	Patient_13	CLR	1	134	0.746269
Patient_13_reg025_B	B cells	Patient_13	CLR	3	103	2.91262
Patient_13_reg026_A	B cells	Patient_13	CLR	2	66	3.0303
Patient_13_reg026_B	B cells	Patient_13	CLR	3	203	1.47783
Patient_13_reg026_B	CD11b+CD68+ macrophages	Patient_13	CLR	2	203	0.985222
Patient_13_reg026_B	CD11c+ DCs	Patient_13	CLR	2	203	0.985222
Patient_13_reg025_A	CD163+ macrophages	Patient_13	CLR	2	134	1.49254
Patient_13_reg025_A	CD4+ T cells CD45RO+	Patient_13	CLR	22	134	16.4179
Patient_13_reg025_B	CD4+ T cells CD45RO+	Patient_13	CLR	14	103	13.5922
Patient_13_reg026_A	CD4+ T cells CD45RO+	Patient_13	CLR	12	66	18.1818
Patient_13_reg026_B	CD4+ T cells CD45RO+	Patient_13	CLR	16	203	7.88177
Patient_13_reg025_A	CD68+ macrophages	Patient_13	CLR	1	134	0.746269
Patient_13_reg026_A	CD68+ macrophages	Patient_13	CLR	2	66	3.0303
Patient_13_reg026_B	CD68+ macrophages	Patient_13	CLR	4	203	1.97044
Patient_13_reg025_A	CD68+ macrophages GzmB+	Patient_13	CLR	1	134	0.746269
Patient_13_reg025_B	CD68+ macrophages GzmB+	Patient_13	CLR	2	103	1.94175
Patient_13_reg025_A	CD68+CD163+ macrophages	Patient_13	CLR	91	134	67.9104
Patient_13_reg025_B	CD68+CD163+ macrophages	Patient_13	CLR	65	103	63.1068
Patient_13_reg026_A	CD68+CD163+ macrophages	Patient_13	CLR	38	66	57.5758
Patient_13_reg026_B	CD68+CD163+ macrophages	Patient_13	CLR	136	203	66.9951
Patient_13_reg025_A	CD8+ T cells	Patient_13	CLR	16	134	11.9403
Patient_13_reg025_B	CD8+ T cells	Patient_13	CLR	14	103	13.5922
Patient_13_reg026_A	CD8+ T cells	Patient_13	CLR	7	66	10.6061
Patient_13_reg026_B	CD8+ T cells	Patient_13	CLR	23	203	11.33
Patient_13_reg025_B	NK cells	Patient_13	CLR	3	103	2.91262
Patient_13_reg025_B	plasma cells	Patient_13	CLR	1	103	0.970874
Patient_13_reg026_A	plasma cells	Patient_13	CLR	4	66	6.06061
Patient_13_reg026_B	plasma cells	Patient_13	CLR	8	203	3.94089
Patient_13_reg025_B	Tregs	Patient_13	CLR	1	103	0.970874
Patient_13_reg026_A	Tregs	Patient_13	CLR	1	66	1.51515
Patient_13_reg026_B	Tregs	Patient_13	CLR	9	203	4.4335
Patient_17_reg033_A	B cells	Patient_17	CLR	4	47	8.51064
Patient_17_reg033_B	B cells	Patient_17	CLR	5	205	2.43902
Patient_17_reg034_A	B cells	Patient_17	CLR	1	50	2
Patient_17_reg034_B	B cells	Patient_17	CLR	1	150	0.666667
Patient_17_reg033_B	CD11b+CD68+ macrophages	Patient_17	CLR	3	205	1.46341
Patient_17_reg034_A	CD11b+CD68+ macrophages	Patient_17	CLR	1	50	2
Patient_17_reg034_B	CD11b+CD68+ macrophages	Patient_17	CLR	16	150	10.6667
Patient_17_reg034_B	CD3+ T cells	Patient_17	CLR	1	150	0.666667
Patient_17_reg033_A	CD4+ T cells CD45RO+	Patient_17	CLR	14	47	29.7872
Patient_17_reg033_B	CD4+ T cells CD45RO+	Patient_17	CLR	10	205	4.87805
Patient_17_reg034_A	CD4+ T cells CD45RO+	Patient_17	CLR	2	50	4
Patient_17_reg034_B	CD4+ T cells CD45RO+	Patient_17	CLR	7	150	4.66667
Patient_17_reg033_B	CD68+ macrophages	Patient_17	CLR	1	205	0.487805
Patient_17_reg034_B	CD68+ macrophages	Patient_17	CLR	2	150	1.33333
Patient_17_reg033_A	CD68+ macrophages GzmB+	Patient_17	CLR	1	47	2.12766
Patient_17_reg033_B	CD68+ macrophages GzmB+	Patient_17	CLR	12	205	5.85366
Patient_17_reg033_A	CD68+CD163+ macrophages	Patient_17	CLR	20	47	42.5532
Patient_17_reg033_B	CD68+CD163+ macrophages	Patient_17	CLR	151	205	73.6585
Patient_17_reg034_A	CD68+CD163+ macrophages	Patient_17	CLR	28	50	56
Patient_17_reg034_B	CD68+CD163+ macrophages	Patient_17	CLR	118	150	78.6667
Patient_17_reg033_A	CD8+ T cells	Patient_17	CLR	4	47	8.51064
Patient_17_reg033_B	CD8+ T cells	Patient_17	CLR	21	205	10.2439
Patient_17_reg034_A	CD8+ T cells	Patient_17	CLR	14	50	28
Patient_17_reg034_B	CD8+ T cells	Patient_17	CLR	3	150	2
Patient_17_reg033_A	plasma cells	Patient_17	CLR	4	47	8.51064
Patient_17_reg033_B	plasma cells	Patient_17	CLR	2	205	0.97561
Patient_17_reg034_A	plasma cells	Patient_17	CLR	3	50	6
Patient_17_reg034_B	plasma cells	Patient_17	CLR	1	150	0.666667
Patient_17_reg034_A	Tregs	Patient_17	CLR	1	50	2
Patient_17_reg034_B	Tregs	Patient_17	CLR	1	150	0.666667
Patient_19_reg037_A	B cells	Patient_19	CLR	2	80	2.5
Patient_19_reg037_B	B cells	Patient_19	CLR	21	78	26.9231
Patient_19_reg038_A	B cells	Patient_19	CLR	3	51	5.88235
Patient_19_reg038_A	CD11b+ monocytes	Patient_19	CLR	1	51	1.96078
Patient_19_reg037_A	CD4+ T cells CD45RO+	Patient_19	CLR	50	80	62.5
Patient_19_reg037_B	CD4+ T cells CD45RO+	Patient_19	CLR	12	78	15.3846
Patient_19_reg038_A	CD4+ T cells CD45RO+	Patient_19	CLR	3	51	5.88235
Patient_19_reg038_B	CD4+ T cells CD45RO+	Patient_19	CLR	8	119	6.72269
Patient_19_reg037_A	CD68+CD163+ macrophages	Patient_19	CLR	27	80	33.75
Patient_19_reg037_B	CD68+CD163+ macrophages	Patient_19	CLR	30	78	38.4615
Patient_19_reg038_A	CD68+CD163+ macrophages	Patient_19	CLR	15	51	29.4118
Patient_19_reg038_B	CD68+CD163+ macrophages	Patient_19	CLR	79	119	66.3866
Patient_19_reg037_A	CD8+ T cells	Patient_19	CLR	1	80	1.25
Patient_19_reg037_B	CD8+ T cells	Patient_19	CLR	7	78	8.97436
Patient_19_reg038_B	CD8+ T cells	Patient_19	CLR	8	119	6.72269
Patient_19_reg037_B	plasma cells	Patient_19	CLR	8	78	10.2564
Patient_19_reg038_A	plasma cells	Patient_19	CLR	29	51	56.8627
Patient_19_reg038_B	plasma cells	Patient_19	CLR	23	119	19.3277
Patient_19_reg038_B	Tregs	Patient_19	CLR	1	119	0.840336
Patient_20_reg039_A	B cells	Patient_20	CLR	2	50	4
Patient_20_reg040_A	B cells	Patient_20	CLR	1	62	1.6129
Patient_20_reg040_B	B cells	Patient_20	CLR	2	71	2.8169
Patient_20_reg039_A	CD11b+CD68+ macrophages	Patient_20	CLR	1	50	2
Patient_20_reg040_A	CD11b+CD68+ macrophages	Patient_20	CLR	3	62	4.83871
Patient_20_reg039_A	CD11c+ DCs	Patient_20	CLR	3	50	6
Patient_20_reg040_A	CD11c+ DCs	Patient_20	CLR	1	62	1.6129
Patient_20_reg039_A	CD4+ T cells	Patient_20	CLR	1	50	2
Patient_20_reg040_A	CD4+ T cells	Patient_20	CLR	1	62	1.6129
Patient_20_reg039_A	CD4+ T cells CD45RO+	Patient_20	CLR	6	50	12
Patient_20_reg039_B	CD4+ T cells CD45RO+	Patient_20	CLR	30	62	48.3871
Patient_20_reg040_A	CD4+ T cells CD45RO+	Patient_20	CLR	6	62	9.67742
Patient_20_reg040_B	CD4+ T cells CD45RO+	Patient_20	CLR	12	71	16.9014
Patient_20_reg039_A	CD68+ macrophages	Patient_20	CLR	1	50	2
Patient_20_reg040_A	CD68+ macrophages	Patient_20	CLR	3	62	4.83871
Patient_20_reg039_A	CD68+CD163+ macrophages	Patient_20	CLR	24	50	48
Patient_20_reg039_B	CD68+CD163+ macrophages	Patient_20	CLR	29	62	46.7742
Patient_20_reg040_A	CD68+CD163+ macrophages	Patient_20	CLR	19	62	30.6452
Patient_20_reg040_B	CD68+CD163+ macrophages	Patient_20	CLR	47	71	66.1972
Patient_20_reg039_A	CD8+ T cells	Patient_20	CLR	8	50	16
Patient_20_reg039_B	CD8+ T cells	Patient_20	CLR	2	62	3.22581
Patient_20_reg040_A	CD8+ T cells	Patient_20	CLR	12	62	19.3548
Patient_20_reg040_B	CD8+ T cells	Patient_20	CLR	3	71	4.22535
Patient_20_reg039_A	NK cells	Patient_20	CLR	1	50	2
Patient_20_reg039_A	plasma cells	Patient_20	CLR	2	50	4
Patient_20_reg039_B	plasma cells	Patient_20	CLR	1	62	1.6129
Patient_20_reg040_A	plasma cells	Patient_20	CLR	9	62	14.5161
Patient_20_reg040_B	plasma cells	Patient_20	CLR	7	71	9.85915
Patient_20_reg039_A	Tregs	Patient_20	CLR	1	50	2
Patient_20_reg040_A	Tregs	Patient_20	CLR	7	62	11.2903
Patient_21_reg041_A	B cells	Patient_21	CLR	1	241	0.414938
Patient_21_reg041_B	B cells	Patient_21	CLR	2	121	1.65289
Patient_21_reg042_B	B cells	Patient_21	CLR	3	122	2.45902
Patient_21_reg042_B	CD11b+ monocytes	Patient_21	CLR	1	122	0.819672
Patient_21_reg041_B	CD11b+CD68+ macrophages	Patient_21	CLR	4	121	3.30579
Patient_21_reg042_A	CD11b+CD68+ macrophages	Patient_21	CLR	2	81	2.46914
Patient_21_reg041_B	CD11c+ DCs	Patient_21	CLR	1	121	0.826446
Patient_21_reg041_B	CD4+ T cells	Patient_21	CLR	1	121	0.826446
Patient_21_reg041_A	CD4+ T cells CD45RO+	Patient_21	CLR	53	241	21.9917
Patient_21_reg041_B	CD4+ T cells CD45RO+	Patient_21	CLR	7	121	5.78512
Patient_21_reg042_A	CD4+ T cells CD45RO+	Patient_21	CLR	3	81	3.7037
Patient_21_reg042_B	CD4+ T cells CD45RO+	Patient_21	CLR	11	122	9.01639
Patient_21_reg041_A	CD68+ macrophages	Patient_21	CLR	32	241	13.278
Patient_21_reg041_B	CD68+ macrophages	Patient_21	CLR	45	121	37.1901
Patient_21_reg042_A	CD68+ macrophages	Patient_21	CLR	7	81	8.64198
Patient_21_reg041_A	CD68+CD163+ macrophages	Patient_21	CLR	71	241	29.4606
Patient_21_reg041_B	CD68+CD163+ macrophages	Patient_21	CLR	28	121	23.1405
Patient_21_reg042_A	CD68+CD163+ macrophages	Patient_21	CLR	27	81	33.3333
Patient_21_reg042_B	CD68+CD163+ macrophages	Patient_21	CLR	72	122	59.0164
Patient_21_reg041_A	CD8+ T cells	Patient_21	CLR	53	241	21.9917
Patient_21_reg041_B	CD8+ T cells	Patient_21	CLR	20	121	16.5289
Patient_21_reg042_A	CD8+ T cells	Patient_21	CLR	31	81	38.2716
Patient_21_reg042_B	CD8+ T cells	Patient_21	CLR	20	122	16.3934
Patient_21_reg041_A	plasma cells	Patient_21	CLR	15	241	6.22407
Patient_21_reg041_B	plasma cells	Patient_21	CLR	2	121	1.65289
Patient_21_reg042_A	plasma cells	Patient_21	CLR	3	81	3.7037
Patient_21_reg042_B	plasma cells	Patient_21	CLR	7	122	5.7377
Patient_21_reg041_A	Tregs	Patient_21	CLR	16	241	6.639
Patient_21_reg041_B	Tregs	Patient_21	CLR	11	121	9.09091
Patient_21_reg042_A	Tregs	Patient_21	CLR	8	81	9.87654
Patient_21_reg042_B	Tregs	Patient_21	CLR	8	122	6.55738
Patient_24_reg047_A	B cells	Patient_24	CLR	10	149	6.71141
Patient_24_reg047_B	B cells	Patient_24	CLR	3	121	2.47934
Patient_24_reg048_A	B cells	Patient_24	CLR	3	170	1.76471
Patient_24_reg048_B	B cells	Patient_24	CLR	9	146	6.16438
Patient_24_reg048_A	CD11b+ monocytes	Patient_24	CLR	1	170	0.588235
Patient_24_reg048_B	CD11b+ monocytes	Patient_24	CLR	1	146	0.684932
Patient_24_reg047_B	CD11b+CD68+ macrophages	Patient_24	CLR	1	121	0.826446
Patient_24_reg048_A	CD11b+CD68+ macrophages	Patient_24	CLR	3	170	1.76471
Patient_24_reg048_B	CD11b+CD68+ macrophages	Patient_24	CLR	4	146	2.73973
Patient_24_reg047_A	CD4+ T cells CD45RO+	Patient_24	CLR	91	149	61.0738
Patient_24_reg047_B	CD4+ T cells CD45RO+	Patient_24	CLR	4	121	3.30579
Patient_24_reg048_A	CD4+ T cells CD45RO+	Patient_24	CLR	31	170	18.2353
Patient_24_reg048_B	CD4+ T cells CD45RO+	Patient_24	CLR	7	146	4.79452
Patient_24_reg048_A	CD68+ macrophages	Patient_24	CLR	1	170	0.588235
Patient_24_reg048_B	CD68+ macrophages	Patient_24	CLR	9	146	6.16438
Patient_24_reg047_A	CD68+ macrophages GzmB+	Patient_24	CLR	1	149	0.671141
Patient_24_reg047_B	CD68+ macrophages GzmB+	Patient_24	CLR	2	121	1.65289
Patient_24_reg048_A	CD68+ macrophages GzmB+	Patient_24	CLR	2	170	1.17647
Patient_24_reg048_B	CD68+ macrophages GzmB+	Patient_24	CLR	3	146	2.05479
Patient_24_reg047_A	CD68+CD163+ macrophages	Patient_24	CLR	24	149	16.1074
Patient_24_reg047_B	CD68+CD163+ macrophages	Patient_24	CLR	85	121	70.2479
Patient_24_reg048_A	CD68+CD163+ macrophages	Patient_24	CLR	74	170	43.5294
Patient_24_reg048_B	CD68+CD163+ macrophages	Patient_24	CLR	78	146	53.4247
Patient_24_reg047_A	CD8+ T cells	Patient_24	CLR	12	149	8.05369
Patient_24_reg047_B	CD8+ T cells	Patient_24	CLR	19	121	15.7025
Patient_24_reg048_A	CD8+ T cells	Patient_24	CLR	42	170	24.7059
Patient_24_reg048_B	CD8+ T cells	Patient_24	CLR	25	146	17.1233
Patient_24_reg047_A	plasma cells	Patient_24	CLR	10	149	6.71141
Patient_24_reg047_B	plasma cells	Patient_24	CLR	5	121	4.13223
Patient_24_reg048_A	plasma cells	Patient_24	CLR	5	170	2.94118
Patient_24_reg048_B	plasma cells	Patient_24	CLR	1	146	0.684932
Patient_24_reg047_A	Tregs	Patient_24	CLR	1	149	0.671141
Patient_24_reg047_B	Tregs	Patient_24	CLR	2	121	1.65289
Patient_24_reg048_A	Tregs	Patient_24	CLR	8	170	4.70588
Patient_24_reg048_B	Tregs	Patient_24	CLR	9	146	6.16438
Patient_28_reg055_A	B cells	Patient_28	CLR	3	25	12
Patient_28_reg055_B	B cells	Patient_28	CLR	1	25	4
Patient_28_reg056_A	B cells	Patient_28	CLR	9	98	9.18367
Patient_28_reg056_B	CD11b+CD68+ macrophages	Patient_28	CLR	1	109	0.917431
Patient_28_reg055_A	CD4+ T cells CD45RO+	Patient_28	CLR	2	25	8
Patient_28_reg055_B	CD4+ T cells CD45RO+	Patient_28	CLR	2	25	8
Patient_28_reg056_A	CD4+ T cells CD45RO+	Patient_28	CLR	5	98	5.10204
Patient_28_reg056_B	CD4+ T cells CD45RO+	Patient_28	CLR	16	109	14.6789
Patient_28_reg056_A	CD68+ macrophages	Patient_28	CLR	2	98	2.04082
Patient_28_reg056_B	CD68+ macrophages	Patient_28	CLR	10	109	9.17431
Patient_28_reg055_A	CD68+CD163+ macrophages	Patient_28	CLR	8	25	32
Patient_28_reg055_B	CD68+CD163+ macrophages	Patient_28	CLR	20	25	80
Patient_28_reg056_A	CD68+CD163+ macrophages	Patient_28	CLR	48	98	48.9796
Patient_28_reg056_B	CD68+CD163+ macrophages	Patient_28	CLR	48	109	44.0367
Patient_28_reg055_A	CD8+ T cells	Patient_28	CLR	5	25	20
Patient_28_reg055_B	CD8+ T cells	Patient_28	CLR	1	25	4
Patient_28_reg056_A	CD8+ T cells	Patient_28	CLR	12	98	12.2449
Patient_28_reg056_B	CD8+ T cells	Patient_28	CLR	18	109	16.5138
Patient_28_reg055_A	plasma cells	Patient_28	CLR	6	25	24
Patient_28_reg056_A	plasma cells	Patient_28	CLR	15	98	15.3061
Patient_28_reg056_B	plasma cells	Patient_28	CLR	13	109	11.9266
Patient_28_reg055_A	Tregs	Patient_28	CLR	1	25	4
Patient_28_reg055_B	Tregs	Patient_28	CLR	1	25	4
Patient_28_reg056_A	Tregs	Patient_28	CLR	7	98	7.14286
Patient_28_reg056_B	Tregs	Patient_28	CLR	3	109	2.75229
Patient_29_reg057_B	B cells	Patient_29	CLR	10	45	22.2222
Patient_29_reg058_A	B cells	Patient_29	CLR	3	177	1.69492
Patient_29_reg058_B	B cells	Patient_29	CLR	2	96	2.08333
Patient_29_reg058_B	CD11b+CD68+ macrophages	Patient_29	CLR	1	96	1.04167
Patient_29_reg057_B	CD4+ T cells	Patient_29	CLR	1	45	2.22222
Patient_29_reg057_A	CD4+ T cells CD45RO+	Patient_29	CLR	3	16	18.75
Patient_29_reg057_B	CD4+ T cells CD45RO+	Patient_29	CLR	6	45	13.3333
Patient_29_reg058_A	CD4+ T cells CD45RO+	Patient_29	CLR	27	177	15.2542
Patient_29_reg058_B	CD4+ T cells CD45RO+	Patient_29	CLR	2	96	2.08333
Patient_29_reg058_B	CD68+ macrophages	Patient_29	CLR	3	96	3.125
Patient_29_reg057_A	CD68+CD163+ macrophages	Patient_29	CLR	10	16	62.5
Patient_29_reg057_B	CD68+CD163+ macrophages	Patient_29	CLR	23	45	51.1111
Patient_29_reg058_A	CD68+CD163+ macrophages	Patient_29	CLR	123	177	69.4915
Patient_29_reg058_B	CD68+CD163+ macrophages	Patient_29	CLR	80	96	83.3333
Patient_29_reg057_A	CD8+ T cells	Patient_29	CLR	1	16	6.25
Patient_29_reg057_B	CD8+ T cells	Patient_29	CLR	3	45	6.66667
Patient_29_reg058_A	CD8+ T cells	Patient_29	CLR	12	177	6.77966
Patient_29_reg058_B	CD8+ T cells	Patient_29	CLR	5	96	5.20833
Patient_29_reg057_A	NK cells	Patient_29	CLR	1	16	6.25
Patient_29_reg057_B	plasma cells	Patient_29	CLR	1	45	2.22222
Patient_29_reg058_A	plasma cells	Patient_29	CLR	3	177	1.69492
Patient_29_reg058_B	plasma cells	Patient_29	CLR	2	96	2.08333
Patient_29_reg057_A	Tregs	Patient_29	CLR	1	16	6.25
Patient_29_reg057_B	Tregs	Patient_29	CLR	1	45	2.22222
Patient_29_reg058_A	Tregs	Patient_29	CLR	9	177	5.08475
Patient_29_reg058_B	Tregs	Patient_29	CLR	1	96	1.04167
Patient_32_reg063_A	B cells	Patient_32	CLR	3	123	2.43902
Patient_32_reg063_B	B cells	Patient_32	CLR	1	109	0.917431
Patient_32_reg064_A	B cells	Patient_32	CLR	4	146	2.73973
Patient_32_reg064_B	CD11b+CD68+ macrophages	Patient_32	CLR	5	61	8.19672
Patient_32_reg063_B	CD11c+ DCs	Patient_32	CLR	1	109	0.917431
Patient_32_reg063_A	CD4+ T cells	Patient_32	CLR	3	123	2.43902
Patient_32_reg064_A	CD4+ T cells	Patient_32	CLR	1	146	0.684932
Patient_32_reg063_A	CD4+ T cells CD45RO+	Patient_32	CLR	11	123	8.94309
Patient_32_reg063_B	CD4+ T cells CD45RO+	Patient_32	CLR	4	109	3.66972
Patient_32_reg064_A	CD4+ T cells CD45RO+	Patient_32	CLR	9	146	6.16438
Patient_32_reg064_B	CD4+ T cells CD45RO+	Patient_32	CLR	4	61	6.55738
Patient_32_reg064_A	CD4+ T cells GATA3+	Patient_32	CLR	15	146	10.274
Patient_32_reg063_B	CD68+ macrophages	Patient_32	CLR	1	109	0.917431
Patient_32_reg064_B	CD68+ macrophages	Patient_32	CLR	4	61	6.55738
Patient_32_reg063_A	CD68+CD163+ macrophages	Patient_32	CLR	33	123	26.8293
Patient_32_reg063_B	CD68+CD163+ macrophages	Patient_32	CLR	78	109	71.5596
Patient_32_reg064_A	CD68+CD163+ macrophages	Patient_32	CLR	58	146	39.726
Patient_32_reg064_B	CD68+CD163+ macrophages	Patient_32	CLR	33	61	54.0984
Patient_32_reg063_A	CD8+ T cells	Patient_32	CLR	34	123	27.6423
Patient_32_reg063_B	CD8+ T cells	Patient_32	CLR	15	109	13.7615
Patient_32_reg064_A	CD8+ T cells	Patient_32	CLR	38	146	26.0274
Patient_32_reg064_B	CD8+ T cells	Patient_32	CLR	6	61	9.83607
Patient_32_reg063_A	NK cells	Patient_32	CLR	2	123	1.62602
Patient_32_reg063_A	plasma cells	Patient_32	CLR	35	123	28.4553
Patient_32_reg063_B	plasma cells	Patient_32	CLR	9	109	8.25688
Patient_32_reg064_A	plasma cells	Patient_32	CLR	19	146	13.0137
Patient_32_reg064_B	plasma cells	Patient_32	CLR	7	61	11.4754
Patient_32_reg063_A	Tregs	Patient_32	CLR	2	123	1.62602
Patient_32_reg064_A	Tregs	Patient_32	CLR	2	146	1.36986
Patient_32_reg064_B	Tregs	Patient_32	CLR	2	61	3.27869
Patient_33_reg065_A	B cells	Patient_33	CLR	6	112	5.35714
Patient_33_reg066_B	B cells	Patient_33	CLR	2	72	2.77778
Patient_33_reg065_A	CD11c+ DCs	Patient_33	CLR	2	112	1.78571
Patient_33_reg066_A	CD4+ T cells	Patient_33	CLR	40	123	32.5203
Patient_33_reg065_A	CD4+ T cells CD45RO+	Patient_33	CLR	18	112	16.0714
Patient_33_reg065_B	CD4+ T cells CD45RO+	Patient_33	CLR	8	43	18.6047
Patient_33_reg066_A	CD4+ T cells CD45RO+	Patient_33	CLR	27	123	21.9512
Patient_33_reg066_B	CD4+ T cells CD45RO+	Patient_33	CLR	9	72	12.5
Patient_33_reg065_A	CD68+ macrophages	Patient_33	CLR	2	112	1.78571
Patient_33_reg066_B	CD68+ macrophages GzmB+	Patient_33	CLR	3	72	4.16667
Patient_33_reg065_A	CD68+CD163+ macrophages	Patient_33	CLR	21	112	18.75
Patient_33_reg065_B	CD68+CD163+ macrophages	Patient_33	CLR	29	43	67.4419
Patient_33_reg066_A	CD68+CD163+ macrophages	Patient_33	CLR	35	123	28.4553
Patient_33_reg066_B	CD68+CD163+ macrophages	Patient_33	CLR	41	72	56.9444
Patient_33_reg065_A	CD8+ T cells	Patient_33	CLR	49	112	43.75
Patient_33_reg065_B	CD8+ T cells	Patient_33	CLR	6	43	13.9535
Patient_33_reg066_A	CD8+ T cells	Patient_33	CLR	17	123	13.8211
Patient_33_reg066_B	CD8+ T cells	Patient_33	CLR	7	72	9.72222
Patient_33_reg065_A	plasma cells	Patient_33	CLR	1	112	0.892857
Patient_33_reg066_A	plasma cells	Patient_33	CLR	4	123	3.25203
Patient_33_reg066_B	plasma cells	Patient_33	CLR	8	72	11.1111
Patient_33_reg065_A	Tregs	Patient_33	CLR	13	112	11.6071
Patient_33_reg066_B	Tregs	Patient_33	CLR	2	72	2.77778
Patient_34_reg067_A	B cells	Patient_34	CLR	18	99	18.1818
Patient_34_reg067_B	B cells	Patient_34	CLR	1	5	20
Patient_34_reg068_B	B cells	Patient_34	CLR	2	82	2.43902
Patient_34_reg068_A	CD11b+CD68+ macrophages	Patient_34	CLR	2	35	5.71429
Patient_34_reg068_B	CD11b+CD68+ macrophages	Patient_34	CLR	2	82	2.43902
Patient_34_reg067_A	CD11c+ DCs	Patient_34	CLR	1	99	1.0101
Patient_34_reg068_B	CD11c+ DCs	Patient_34	CLR	3	82	3.65854
Patient_34_reg067_A	CD3+ T cells	Patient_34	CLR	1	99	1.0101
Patient_34_reg067_A	CD4+ T cells CD45RO+	Patient_34	CLR	25	99	25.2525
Patient_34_reg067_B	CD4+ T cells CD45RO+	Patient_34	CLR	1	5	20
Patient_34_reg068_A	CD4+ T cells CD45RO+	Patient_34	CLR	4	35	11.4286
Patient_34_reg068_B	CD4+ T cells CD45RO+	Patient_34	CLR	3	82	3.65854
Patient_34_reg067_A	CD68+ macrophages	Patient_34	CLR	2	99	2.0202
Patient_34_reg068_B	CD68+ macrophages	Patient_34	CLR	4	82	4.87805
Patient_34_reg068_B	CD68+ macrophages GzmB+	Patient_34	CLR	2	82	2.43902
Patient_34_reg067_A	CD68+CD163+ macrophages	Patient_34	CLR	32	99	32.3232
Patient_34_reg067_B	CD68+CD163+ macrophages	Patient_34	CLR	3	5	60
Patient_34_reg068_A	CD68+CD163+ macrophages	Patient_34	CLR	13	35	37.1429
Patient_34_reg068_B	CD68+CD163+ macrophages	Patient_34	CLR	29	82	35.3659
Patient_34_reg067_A	CD8+ T cells	Patient_34	CLR	13	99	13.1313
Patient_34_reg068_A	CD8+ T cells	Patient_34	CLR	6	35	17.1429
Patient_34_reg068_B	CD8+ T cells	Patient_34	CLR	13	82	15.8537
Patient_34_reg068_B	NK cells	Patient_34	CLR	6	82	7.31707
Patient_34_reg067_A	plasma cells	Patient_34	CLR	7	99	7.07071
Patient_34_reg068_A	plasma cells	Patient_34	CLR	2	35	5.71429
Patient_34_reg068_B	plasma cells	Patient_34	CLR	15	82	18.2927
Patient_34_reg068_A	Tregs	Patient_34	CLR	8	35	22.8571
Patient_34_reg068_B	Tregs	Patient_34	CLR	3	82	3.65854
Patient_35_reg069_A	B cells	Patient_35	CLR	14	169	8.28402
Patient_35_reg069_B	B cells	Patient_35	CLR	4	114	3.50877
Patient_35_reg069_A	CD11b+ monocytes	Patient_35	CLR	1	169	0.591716
Patient_35_reg070_B	CD11b+CD68+ macrophages	Patient_35	CLR	1	68	1.47059
Patient_35_reg069_A	CD4+ T cells	Patient_35	CLR	1	169	0.591716
Patient_35_reg069_A	CD4+ T cells CD45RO+	Patient_35	CLR	7	169	4.14201
Patient_35_reg069_B	CD4+ T cells CD45RO+	Patient_35	CLR	3	114	2.63158
Patient_35_reg070_A	CD4+ T cells CD45RO+	Patient_35	CLR	4	136	2.94118
Patient_35_reg070_B	CD4+ T cells CD45RO+	Patient_35	CLR	2	68	2.94118
Patient_35_reg069_A	CD68+ macrophages	Patient_35	CLR	1	169	0.591716
Patient_35_reg070_A	CD68+ macrophages	Patient_35	CLR	13	136	9.55882
Patient_35_reg069_A	CD68+CD163+ macrophages	Patient_35	CLR	99	169	58.5799
Patient_35_reg069_B	CD68+CD163+ macrophages	Patient_35	CLR	97	114	85.0877
Patient_35_reg070_A	CD68+CD163+ macrophages	Patient_35	CLR	95	136	69.8529
Patient_35_reg070_B	CD68+CD163+ macrophages	Patient_35	CLR	57	68	83.8235
Patient_35_reg069_A	CD8+ T cells	Patient_35	CLR	17	169	10.0592
Patient_35_reg069_B	CD8+ T cells	Patient_35	CLR	5	114	4.38596
Patient_35_reg070_A	CD8+ T cells	Patient_35	CLR	10	136	7.35294
Patient_35_reg070_B	CD8+ T cells	Patient_35	CLR	3	68	4.41176
Patient_35_reg070_B	NK cells	Patient_35	CLR	1	68	1.47059
Patient_35_reg069_A	plasma cells	Patient_35	CLR	27	169	15.9763
Patient_35_reg069_B	plasma cells	Patient_35	CLR	5	114	4.38596
Patient_35_reg070_A	plasma cells	Patient_35	CLR	7	136	5.14706
Patient_35_reg069_A	Tregs	Patient_35	CLR	2	169	1.18343
Patient_35_reg070_A	Tregs	Patient_35	CLR	7	136	5.14706
Patient_35_reg070_B	Tregs	Patient_35	CLR	4	68	5.88235
Patient_6_reg011_A	B cells	Patient_6	CLR	14	81	17.284
Patient_6_reg011_B	B cells	Patient_6	CLR	5	88	5.68182
Patient_6_reg012_A	B cells	Patient_6	CLR	1	91	1.0989
Patient_6_reg011_A	CD11b+CD68+ macrophages	Patient_6	CLR	1	81	1.23457
Patient_6_reg011_B	CD11b+CD68+ macrophages	Patient_6	CLR	1	88	1.13636
Patient_6_reg012_A	CD11b+CD68+ macrophages	Patient_6	CLR	2	91	2.1978
Patient_6_reg011_A	CD11c+ DCs	Patient_6	CLR	2	81	2.46914
Patient_6_reg012_A	CD11c+ DCs	Patient_6	CLR	2	91	2.1978
Patient_6_reg011_B	CD163+ macrophages	Patient_6	CLR	3	88	3.40909
Patient_6_reg012_B	CD163+ macrophages	Patient_6	CLR	1	31	3.22581
Patient_6_reg011_A	CD4+ T cells CD45RO+	Patient_6	CLR	16	81	19.7531
Patient_6_reg011_B	CD4+ T cells CD45RO+	Patient_6	CLR	8	88	9.09091
Patient_6_reg012_A	CD4+ T cells CD45RO+	Patient_6	CLR	4	91	4.3956
Patient_6_reg012_B	CD4+ T cells CD45RO+	Patient_6	CLR	2	31	6.45161
Patient_6_reg011_A	CD68+ macrophages	Patient_6	CLR	6	81	7.40741
Patient_6_reg011_B	CD68+ macrophages	Patient_6	CLR	2	88	2.27273
Patient_6_reg012_A	CD68+ macrophages	Patient_6	CLR	8	91	8.79121
Patient_6_reg011_B	CD68+ macrophages GzmB+	Patient_6	CLR	1	88	1.13636
Patient_6_reg012_B	CD68+ macrophages GzmB+	Patient_6	CLR	2	31	6.45161
Patient_6_reg011_A	CD68+CD163+ macrophages	Patient_6	CLR	34	81	41.9753
Patient_6_reg011_B	CD68+CD163+ macrophages	Patient_6	CLR	21	88	23.8636
Patient_6_reg012_A	CD68+CD163+ macrophages	Patient_6	CLR	23	91	25.2747
Patient_6_reg012_B	CD68+CD163+ macrophages	Patient_6	CLR	14	31	45.1613
Patient_6_reg011_A	CD8+ T cells	Patient_6	CLR	6	81	7.40741
Patient_6_reg011_B	CD8+ T cells	Patient_6	CLR	12	88	13.6364
Patient_6_reg012_A	CD8+ T cells	Patient_6	CLR	16	91	17.5824
Patient_6_reg012_B	CD8+ T cells	Patient_6	CLR	3	31	9.67742
Patient_6_reg011_A	plasma cells	Patient_6	CLR	1	81	1.23457
Patient_6_reg011_B	plasma cells	Patient_6	CLR	31	88	35.2273
Patient_6_reg012_A	plasma cells	Patient_6	CLR	29	91	31.8681
Patient_6_reg012_B	plasma cells	Patient_6	CLR	7	31	22.5806
Patient_6_reg011_A	Tregs	Patient_6	CLR	1	81	1.23457
Patient_6_reg011_B	Tregs	Patient_6	CLR	4	88	4.54545
Patient_6_reg012_A	Tregs	Patient_6	CLR	6	91	6.59341
Patient_6_reg012_B	Tregs	Patient_6	CLR	2	31	6.45161
Patient_14_reg027_A	B cells	Patient_14	DII	1	59	1.69492
Patient_14_reg027_B	B cells	Patient_14	DII	1	84	1.19048
Patient_14_reg028_A	B cells	Patient_14	DII	5	59	8.47458
Patient_14_reg027_A	CD11b+CD68+ macrophages	Patient_14	DII	1	59	1.69492
Patient_14_reg028_A	CD3+ T cells	Patient_14	DII	7	59	11.8644
Patient_14_reg027_B	CD4+ T cells	Patient_14	DII	1	84	1.19048
Patient_14_reg028_A	CD4+ T cells	Patient_14	DII	6	59	10.1695
Patient_14_reg028_B	CD4+ T cells	Patient_14	DII	2	28	7.14286
Patient_14_reg027_A	CD4+ T cells CD45RO+	Patient_14	DII	8	59	13.5593
Patient_14_reg027_B	CD4+ T cells CD45RO+	Patient_14	DII	1	84	1.19048
Patient_14_reg028_B	CD4+ T cells CD45RO+	Patient_14	DII	1	28	3.57143
Patient_14_reg027_B	CD68+ macrophages	Patient_14	DII	1	84	1.19048
Patient_14_reg027_A	CD68+CD163+ macrophages	Patient_14	DII	38	59	64.4068
Patient_14_reg027_B	CD68+CD163+ macrophages	Patient_14	DII	73	84	86.9048
Patient_14_reg028_A	CD68+CD163+ macrophages	Patient_14	DII	25	59	42.3729
Patient_14_reg028_B	CD68+CD163+ macrophages	Patient_14	DII	21	28	75
Patient_14_reg027_A	CD8+ T cells	Patient_14	DII	9	59	15.2542
Patient_14_reg027_B	CD8+ T cells	Patient_14	DII	3	84	3.57143
Patient_14_reg028_A	CD8+ T cells	Patient_14	DII	4	59	6.77966
Patient_14_reg028_B	CD8+ T cells	Patient_14	DII	1	28	3.57143
Patient_14_reg028_A	NK cells	Patient_14	DII	9	59	15.2542
Patient_14_reg028_B	NK cells	Patient_14	DII	1	28	3.57143
Patient_14_reg027_A	plasma cells	Patient_14	DII	2	59	3.38983
Patient_14_reg027_B	plasma cells	Patient_14	DII	3	84	3.57143
Patient_14_reg028_A	plasma cells	Patient_14	DII	2	59	3.38983
Patient_14_reg027_B	Tregs	Patient_14	DII	1	84	1.19048
Patient_14_reg028_A	Tregs	Patient_14	DII	1	59	1.69492
Patient_14_reg028_B	Tregs	Patient_14	DII	2	28	7.14286
Patient_15_reg030_A	B cells	Patient_15	DII	2	86	2.32558
Patient_15_reg029_A	CD11b+CD68+ macrophages	Patient_15	DII	2	160	1.25
Patient_15_reg030_B	CD11b+CD68+ macrophages	Patient_15	DII	1	53	1.88679
Patient_15_reg030_B	CD11c+ DCs	Patient_15	DII	1	53	1.88679
Patient_15_reg030_A	CD4+ T cells	Patient_15	DII	1	86	1.16279
Patient_15_reg029_A	CD4+ T cells CD45RO+	Patient_15	DII	24	160	15
Patient_15_reg030_A	CD4+ T cells CD45RO+	Patient_15	DII	12	86	13.9535
Patient_15_reg029_A	CD68+ macrophages	Patient_15	DII	3	160	1.875
Patient_15_reg030_B	CD68+ macrophages	Patient_15	DII	10	53	18.8679
Patient_15_reg029_A	CD68+CD163+ macrophages	Patient_15	DII	95	160	59.375
Patient_15_reg029_B	CD68+CD163+ macrophages	Patient_15	DII	80	87	91.954
Patient_15_reg030_A	CD68+CD163+ macrophages	Patient_15	DII	54	86	62.7907
Patient_15_reg030_B	CD68+CD163+ macrophages	Patient_15	DII	37	53	69.8113
Patient_15_reg029_A	CD8+ T cells	Patient_15	DII	26	160	16.25
Patient_15_reg029_B	CD8+ T cells	Patient_15	DII	5	87	5.74713
Patient_15_reg030_A	CD8+ T cells	Patient_15	DII	9	86	10.4651
Patient_15_reg030_B	CD8+ T cells	Patient_15	DII	2	53	3.77358
Patient_15_reg029_A	plasma cells	Patient_15	DII	7	160	4.375
Patient_15_reg030_A	plasma cells	Patient_15	DII	6	86	6.97674
Patient_15_reg030_B	plasma cells	Patient_15	DII	1	53	1.88679
Patient_15_reg029_A	Tregs	Patient_15	DII	3	160	1.875
Patient_15_reg029_B	Tregs	Patient_15	DII	2	87	2.29885
Patient_15_reg030_A	Tregs	Patient_15	DII	2	86	2.32558
Patient_15_reg030_B	Tregs	Patient_15	DII	1	53	1.88679
Patient_16_reg031_A	B cells	Patient_16	DII	4	183	2.18579
Patient_16_reg031_B	B cells	Patient_16	DII	3	169	1.77515
Patient_16_reg032_A	B cells	Patient_16	DII	2	166	1.20482
Patient_16_reg032_B	B cells	Patient_16	DII	4	106	3.77358
Patient_16_reg031_B	CD11b+ monocytes	Patient_16	DII	1	169	0.591716
Patient_16_reg031_A	CD11b+CD68+ macrophages	Patient_16	DII	3	183	1.63934
Patient_16_reg031_B	CD11b+CD68+ macrophages	Patient_16	DII	1	169	0.591716
Patient_16_reg032_A	CD11b+CD68+ macrophages	Patient_16	DII	2	166	1.20482
Patient_16_reg032_A	CD11c+ DCs	Patient_16	DII	4	166	2.40964
Patient_16_reg031_A	CD4+ T cells	Patient_16	DII	2	183	1.0929
Patient_16_reg031_A	CD4+ T cells CD45RO+	Patient_16	DII	29	183	15.847
Patient_16_reg031_B	CD4+ T cells CD45RO+	Patient_16	DII	46	169	27.2189
Patient_16_reg032_A	CD4+ T cells CD45RO+	Patient_16	DII	41	166	24.6988
Patient_16_reg032_B	CD4+ T cells CD45RO+	Patient_16	DII	27	106	25.4717
Patient_16_reg032_A	CD68+ macrophages	Patient_16	DII	6	166	3.61446
Patient_16_reg031_B	CD68+ macrophages GzmB+	Patient_16	DII	5	169	2.95858
Patient_16_reg032_B	CD68+ macrophages GzmB+	Patient_16	DII	1	106	0.943396
Patient_16_reg031_A	CD68+CD163+ macrophages	Patient_16	DII	71	183	38.7978
Patient_16_reg031_B	CD68+CD163+ macrophages	Patient_16	DII	83	169	49.1124
Patient_16_reg032_A	CD68+CD163+ macrophages	Patient_16	DII	46	166	27.7108
Patient_16_reg032_B	CD68+CD163+ macrophages	Patient_16	DII	57	106	53.7736
Patient_16_reg031_A	CD8+ T cells	Patient_16	DII	61	183	33.3333
Patient_16_reg031_B	CD8+ T cells	Patient_16	DII	18	169	10.6509
Patient_16_reg032_A	CD8+ T cells	Patient_16	DII	44	166	26.506
Patient_16_reg032_B	CD8+ T cells	Patient_16	DII	11	106	10.3774
Patient_16_reg031_A	plasma cells	Patient_16	DII	3	183	1.63934
Patient_16_reg031_B	plasma cells	Patient_16	DII	2	169	1.18343
Patient_16_reg032_A	plasma cells	Patient_16	DII	4	166	2.40964
Patient_16_reg032_B	plasma cells	Patient_16	DII	6	106	5.66038
Patient_16_reg031_A	Tregs	Patient_16	DII	10	183	5.46448
Patient_16_reg031_B	Tregs	Patient_16	DII	10	169	5.91716
Patient_16_reg032_A	Tregs	Patient_16	DII	17	166	10.241
Patient_18_reg035_A	B cells	Patient_18	DII	17	168	10.119
Patient_18_reg035_B	B cells	Patient_18	DII	14	137	10.219
Patient_18_reg036_A	B cells	Patient_18	DII	25	168	14.881
Patient_18_reg036_B	B cells	Patient_18	DII	5	104	4.80769
Patient_18_reg035_A	CD11b+CD68+ macrophages	Patient_18	DII	1	168	0.595238
Patient_18_reg035_B	CD11b+CD68+ macrophages	Patient_18	DII	1	137	0.729927
Patient_18_reg036_A	CD11b+CD68+ macrophages	Patient_18	DII	1	168	0.595238
Patient_18_reg036_B	CD11b+CD68+ macrophages	Patient_18	DII	8	104	7.69231
Patient_18_reg036_B	CD11c+ DCs	Patient_18	DII	1	104	0.961538
Patient_18_reg036_A	CD4+ T cells	Patient_18	DII	1	168	0.595238
Patient_18_reg035_A	CD4+ T cells CD45RO+	Patient_18	DII	35	168	20.8333
Patient_18_reg035_B	CD4+ T cells CD45RO+	Patient_18	DII	10	137	7.29927
Patient_18_reg036_A	CD4+ T cells CD45RO+	Patient_18	DII	35	168	20.8333
Patient_18_reg036_B	CD4+ T cells CD45RO+	Patient_18	DII	15	104	14.4231
Patient_18_reg035_A	CD68+ macrophages	Patient_18	DII	16	168	9.52381
Patient_18_reg035_B	CD68+ macrophages	Patient_18	DII	2	137	1.45985
Patient_18_reg036_A	CD68+ macrophages	Patient_18	DII	5	168	2.97619
Patient_18_reg036_B	CD68+ macrophages	Patient_18	DII	4	104	3.84615
Patient_18_reg035_A	CD68+ macrophages GzmB+	Patient_18	DII	1	168	0.595238
Patient_18_reg035_B	CD68+ macrophages GzmB+	Patient_18	DII	1	137	0.729927
Patient_18_reg036_A	CD68+ macrophages GzmB+	Patient_18	DII	3	168	1.78571
Patient_18_reg036_B	CD68+ macrophages GzmB+	Patient_18	DII	3	104	2.88462
Patient_18_reg035_A	CD68+CD163+ macrophages	Patient_18	DII	56	168	33.3333
Patient_18_reg035_B	CD68+CD163+ macrophages	Patient_18	DII	67	137	48.9051
Patient_18_reg036_A	CD68+CD163+ macrophages	Patient_18	DII	47	168	27.9762
Patient_18_reg036_B	CD68+CD163+ macrophages	Patient_18	DII	42	104	40.3846
Patient_18_reg035_A	CD8+ T cells	Patient_18	DII	24	168	14.2857
Patient_18_reg035_B	CD8+ T cells	Patient_18	DII	31	137	22.6277
Patient_18_reg036_A	CD8+ T cells	Patient_18	DII	30	168	17.8571
Patient_18_reg036_B	CD8+ T cells	Patient_18	DII	12	104	11.5385
Patient_18_reg035_A	NK cells	Patient_18	DII	1	168	0.595238
Patient_18_reg035_A	plasma cells	Patient_18	DII	6	168	3.57143
Patient_18_reg035_B	plasma cells	Patient_18	DII	7	137	5.10949
Patient_18_reg036_A	plasma cells	Patient_18	DII	14	168	8.33333
Patient_18_reg036_B	plasma cells	Patient_18	DII	8	104	7.69231
Patient_18_reg035_A	Tregs	Patient_18	DII	11	168	6.54762
Patient_18_reg035_B	Tregs	Patient_18	DII	4	137	2.91971
Patient_18_reg036_A	Tregs	Patient_18	DII	7	168	4.16667
Patient_18_reg036_B	Tregs	Patient_18	DII	6	104	5.76923
Patient_2_reg003_A	B cells	Patient_2	DII	1	105	0.952381
Patient_2_reg003_B	B cells	Patient_2	DII	3	108	2.77778
Patient_2_reg004_A	B cells	Patient_2	DII	1	70	1.42857
Patient_2_reg004_B	B cells	Patient_2	DII	46	238	19.3277
Patient_2_reg003_A	CD11b+ monocytes	Patient_2	DII	1	105	0.952381
Patient_2_reg004_A	CD11b+CD68+ macrophages	Patient_2	DII	16	70	22.8571
Patient_2_reg003_A	CD11c+ DCs	Patient_2	DII	3	105	2.85714
Patient_2_reg003_B	CD11c+ DCs	Patient_2	DII	1	108	0.925926
Patient_2_reg003_A	CD4+ T cells	Patient_2	DII	2	105	1.90476
Patient_2_reg003_B	CD4+ T cells	Patient_2	DII	1	108	0.925926
Patient_2_reg004_B	CD4+ T cells	Patient_2	DII	10	238	4.20168
Patient_2_reg003_A	CD4+ T cells CD45RO+	Patient_2	DII	15	105	14.2857
Patient_2_reg003_B	CD4+ T cells CD45RO+	Patient_2	DII	18	108	16.6667
Patient_2_reg004_A	CD4+ T cells CD45RO+	Patient_2	DII	5	70	7.14286
Patient_2_reg004_B	CD4+ T cells CD45RO+	Patient_2	DII	20	238	8.40336
Patient_2_reg003_A	CD68+ macrophages	Patient_2	DII	12	105	11.4286
Patient_2_reg004_A	CD68+ macrophages	Patient_2	DII	2	70	2.85714
Patient_2_reg004_B	CD68+ macrophages	Patient_2	DII	1	238	0.420168
Patient_2_reg003_A	CD68+CD163+ macrophages	Patient_2	DII	59	105	56.1905
Patient_2_reg003_B	CD68+CD163+ macrophages	Patient_2	DII	42	108	38.8889
Patient_2_reg004_A	CD68+CD163+ macrophages	Patient_2	DII	35	70	50
Patient_2_reg004_B	CD68+CD163+ macrophages	Patient_2	DII	81	238	34.0336
Patient_2_reg003_A	CD8+ T cells	Patient_2	DII	2	105	1.90476
Patient_2_reg003_B	CD8+ T cells	Patient_2	DII	27	108	25
Patient_2_reg004_A	CD8+ T cells	Patient_2	DII	6	70	8.57143
Patient_2_reg004_B	CD8+ T cells	Patient_2	DII	36	238	15.1261
Patient_2_reg003_B	NK cells	Patient_2	DII	1	108	0.925926
Patient_2_reg003_A	plasma cells	Patient_2	DII	5	105	4.7619
Patient_2_reg003_B	plasma cells	Patient_2	DII	5	108	4.62963
Patient_2_reg003_A	Tregs	Patient_2	DII	5	105	4.7619
Patient_2_reg003_B	Tregs	Patient_2	DII	10	108	9.25926
Patient_2_reg004_A	Tregs	Patient_2	DII	5	70	7.14286
Patient_2_reg004_B	Tregs	Patient_2	DII	44	238	18.4874
Patient_22_reg043_B	B cells	Patient_22	DII	1	83	1.20482
Patient_22_reg043_A	CD11c+ DCs	Patient_22	DII	2	125	1.6
Patient_22_reg043_A	CD4+ T cells CD45RO+	Patient_22	DII	42	125	33.6
Patient_22_reg043_B	CD4+ T cells CD45RO+	Patient_22	DII	17	83	20.4819
Patient_22_reg044_A	CD4+ T cells CD45RO+	Patient_22	DII	19	66	28.7879
Patient_22_reg044_B	CD4+ T cells CD45RO+	Patient_22	DII	14	53	26.4151
Patient_22_reg043_A	CD68+ macrophages	Patient_22	DII	2	125	1.6
Patient_22_reg043_B	CD68+ macrophages	Patient_22	DII	4	83	4.81928
Patient_22_reg044_B	CD68+ macrophages	Patient_22	DII	2	53	3.77358
Patient_22_reg044_A	CD68+ macrophages GzmB+	Patient_22	DII	1	66	1.51515
Patient_22_reg043_A	CD68+CD163+ macrophages	Patient_22	DII	34	125	27.2
Patient_22_reg043_B	CD68+CD163+ macrophages	Patient_22	DII	45	83	54.2169
Patient_22_reg044_A	CD68+CD163+ macrophages	Patient_22	DII	17	66	25.7576
Patient_22_reg044_B	CD68+CD163+ macrophages	Patient_22	DII	27	53	50.9434
Patient_22_reg043_A	CD8+ T cells	Patient_22	DII	30	125	24
Patient_22_reg043_B	CD8+ T cells	Patient_22	DII	6	83	7.22892
Patient_22_reg044_A	CD8+ T cells	Patient_22	DII	28	66	42.4242
Patient_22_reg044_B	CD8+ T cells	Patient_22	DII	5	53	9.43396
Patient_22_reg043_B	NK cells	Patient_22	DII	1	83	1.20482
Patient_22_reg043_A	plasma cells	Patient_22	DII	9	125	7.2
Patient_22_reg044_B	plasma cells	Patient_22	DII	3	53	5.66038
Patient_22_reg043_A	Tregs	Patient_22	DII	6	125	4.8
Patient_22_reg043_B	Tregs	Patient_22	DII	9	83	10.8434
Patient_22_reg044_A	Tregs	Patient_22	DII	1	66	1.51515
Patient_22_reg044_B	Tregs	Patient_22	DII	2	53	3.77358
Patient_23_reg045_A	B cells	Patient_23	DII	11	327	3.36391
Patient_23_reg045_B	B cells	Patient_23	DII	5	109	4.58716
Patient_23_reg046_B	B cells	Patient_23	DII	1	109	0.917431
Patient_23_reg045_A	CD11b+ monocytes	Patient_23	DII	1	327	0.30581
Patient_23_reg046_B	CD11b+CD68+ macrophages	Patient_23	DII	1	109	0.917431
Patient_23_reg045_A	CD11c+ DCs	Patient_23	DII	1	327	0.30581
Patient_23_reg045_B	CD11c+ DCs	Patient_23	DII	1	109	0.917431
Patient_23_reg045_A	CD4+ T cells	Patient_23	DII	2	327	0.611621
Patient_23_reg046_A	CD4+ T cells	Patient_23	DII	3	45	6.66667
Patient_23_reg045_A	CD4+ T cells CD45RO+	Patient_23	DII	68	327	20.7951
Patient_23_reg045_B	CD4+ T cells CD45RO+	Patient_23	DII	28	109	25.6881
Patient_23_reg046_A	CD4+ T cells CD45RO+	Patient_23	DII	12	45	26.6667
Patient_23_reg046_B	CD4+ T cells CD45RO+	Patient_23	DII	10	109	9.17431
Patient_23_reg045_A	CD68+ macrophages	Patient_23	DII	51	327	15.5963
Patient_23_reg046_B	CD68+ macrophages	Patient_23	DII	20	109	18.3486
Patient_23_reg045_A	CD68+CD163+ macrophages	Patient_23	DII	100	327	30.581
Patient_23_reg045_B	CD68+CD163+ macrophages	Patient_23	DII	46	109	42.2018
Patient_23_reg046_A	CD68+CD163+ macrophages	Patient_23	DII	12	45	26.6667
Patient_23_reg046_B	CD68+CD163+ macrophages	Patient_23	DII	41	109	37.6147
Patient_23_reg045_A	CD8+ T cells	Patient_23	DII	60	327	18.3486
Patient_23_reg045_B	CD8+ T cells	Patient_23	DII	13	109	11.9266
Patient_23_reg046_A	CD8+ T cells	Patient_23	DII	17	45	37.7778
Patient_23_reg046_B	CD8+ T cells	Patient_23	DII	17	109	15.5963
Patient_23_reg045_B	NK cells	Patient_23	DII	1	109	0.917431
Patient_23_reg045_A	plasma cells	Patient_23	DII	3	327	0.917431
Patient_23_reg045_B	plasma cells	Patient_23	DII	6	109	5.50459
Patient_23_reg046_B	plasma cells	Patient_23	DII	6	109	5.50459
Patient_23_reg045_A	Tregs	Patient_23	DII	30	327	9.17431
Patient_23_reg045_B	Tregs	Patient_23	DII	9	109	8.25688
Patient_23_reg046_A	Tregs	Patient_23	DII	1	45	2.22222
Patient_23_reg046_B	Tregs	Patient_23	DII	13	109	11.9266
Patient_25_reg050_B	B cells	Patient_25	DII	3	112	2.67857
Patient_25_reg049_B	CD11b+CD68+ macrophages	Patient_25	DII	1	104	0.961538
Patient_25_reg050_B	CD11b+CD68+ macrophages	Patient_25	DII	4	112	3.57143
Patient_25_reg049_B	CD11c+ DCs	Patient_25	DII	1	104	0.961538
Patient_25_reg050_A	CD163+ macrophages	Patient_25	DII	1	42	2.38095
Patient_25_reg049_A	CD4+ T cells CD45RO+	Patient_25	DII	18	59	30.5085
Patient_25_reg049_B	CD4+ T cells CD45RO+	Patient_25	DII	22	104	21.1538
Patient_25_reg050_A	CD4+ T cells CD45RO+	Patient_25	DII	23	42	54.7619
Patient_25_reg050_B	CD4+ T cells CD45RO+	Patient_25	DII	7	112	6.25
Patient_25_reg049_A	CD68+ macrophages	Patient_25	DII	1	59	1.69492
Patient_25_reg049_B	CD68+ macrophages	Patient_25	DII	4	104	3.84615
Patient_25_reg050_B	CD68+ macrophages	Patient_25	DII	3	112	2.67857
Patient_25_reg049_B	CD68+ macrophages GzmB+	Patient_25	DII	1	104	0.961538
Patient_25_reg050_B	CD68+ macrophages GzmB+	Patient_25	DII	1	112	0.892857
Patient_25_reg049_A	CD68+CD163+ macrophages	Patient_25	DII	26	59	44.0678
Patient_25_reg049_B	CD68+CD163+ macrophages	Patient_25	DII	42	104	40.3846
Patient_25_reg050_A	CD68+CD163+ macrophages	Patient_25	DII	16	42	38.0952
Patient_25_reg050_B	CD68+CD163+ macrophages	Patient_25	DII	82	112	73.2143
Patient_25_reg049_A	CD8+ T cells	Patient_25	DII	14	59	23.7288
Patient_25_reg049_B	CD8+ T cells	Patient_25	DII	29	104	27.8846
Patient_25_reg050_A	CD8+ T cells	Patient_25	DII	2	42	4.7619
Patient_25_reg050_B	CD8+ T cells	Patient_25	DII	9	112	8.03571
Patient_25_reg049_B	plasma cells	Patient_25	DII	1	104	0.961538
Patient_25_reg049_B	Tregs	Patient_25	DII	3	104	2.88462
Patient_25_reg050_B	Tregs	Patient_25	DII	3	112	2.67857
Patient_26_reg051_B	CD163+ macrophages	Patient_26	DII	1	131	0.763359
Patient_26_reg051_A	CD4+ T cells CD45RO+	Patient_26	DII	2	30	6.66667
Patient_26_reg051_B	CD4+ T cells CD45RO+	Patient_26	DII	12	131	9.16031
Patient_26_reg052_A	CD4+ T cells CD45RO+	Patient_26	DII	19	59	32.2034
Patient_26_reg052_B	CD4+ T cells CD45RO+	Patient_26	DII	8	120	6.66667
Patient_26_reg051_A	CD68+ macrophages	Patient_26	DII	4	30	13.3333
Patient_26_reg051_B	CD68+ macrophages	Patient_26	DII	13	131	9.92366
Patient_26_reg052_A	CD68+ macrophages	Patient_26	DII	1	59	1.69492
Patient_26_reg052_B	CD68+ macrophages	Patient_26	DII	13	120	10.8333
Patient_26_reg051_A	CD68+CD163+ macrophages	Patient_26	DII	19	30	63.3333
Patient_26_reg051_B	CD68+CD163+ macrophages	Patient_26	DII	87	131	66.4122
Patient_26_reg052_A	CD68+CD163+ macrophages	Patient_26	DII	20	59	33.8983
Patient_26_reg052_B	CD68+CD163+ macrophages	Patient_26	DII	47	120	39.1667
Patient_26_reg051_A	CD8+ T cells	Patient_26	DII	1	30	3.33333
Patient_26_reg051_B	CD8+ T cells	Patient_26	DII	16	131	12.2137
Patient_26_reg052_A	CD8+ T cells	Patient_26	DII	15	59	25.4237
Patient_26_reg052_B	CD8+ T cells	Patient_26	DII	33	120	27.5
Patient_26_reg051_A	plasma cells	Patient_26	DII	3	30	10
Patient_26_reg051_B	plasma cells	Patient_26	DII	1	131	0.763359
Patient_26_reg052_A	plasma cells	Patient_26	DII	3	59	5.08475
Patient_26_reg052_B	plasma cells	Patient_26	DII	18	120	15
Patient_26_reg051_A	Tregs	Patient_26	DII	1	30	3.33333
Patient_26_reg051_B	Tregs	Patient_26	DII	1	131	0.763359
Patient_26_reg052_A	Tregs	Patient_26	DII	1	59	1.69492
Patient_26_reg052_B	Tregs	Patient_26	DII	1	120	0.833333
Patient_27_reg053_B	B cells	Patient_27	DII	1	31	3.22581
Patient_27_reg054_B	B cells	Patient_27	DII	1	20	5
Patient_27_reg054_A	CD11b+ monocytes	Patient_27	DII	3	52	5.76923
Patient_27_reg053_A	CD11b+CD68+ macrophages	Patient_27	DII	4	104	3.84615
Patient_27_reg053_A	CD4+ T cells CD45RO+	Patient_27	DII	11	104	10.5769
Patient_27_reg054_A	CD4+ T cells CD45RO+	Patient_27	DII	10	52	19.2308
Patient_27_reg053_A	CD68+ macrophages	Patient_27	DII	18	104	17.3077
Patient_27_reg053_B	CD68+ macrophages	Patient_27	DII	9	31	29.0323
Patient_27_reg054_B	CD68+ macrophages	Patient_27	DII	1	20	5
Patient_27_reg053_A	CD68+CD163+ macrophages	Patient_27	DII	27	104	25.9615
Patient_27_reg053_B	CD68+CD163+ macrophages	Patient_27	DII	15	31	48.3871
Patient_27_reg054_A	CD68+CD163+ macrophages	Patient_27	DII	21	52	40.3846
Patient_27_reg054_B	CD68+CD163+ macrophages	Patient_27	DII	14	20	70
Patient_27_reg053_A	CD8+ T cells	Patient_27	DII	34	104	32.6923
Patient_27_reg053_B	CD8+ T cells	Patient_27	DII	1	31	3.22581
Patient_27_reg054_A	CD8+ T cells	Patient_27	DII	14	52	26.9231
Patient_27_reg054_B	CD8+ T cells	Patient_27	DII	2	20	10
Patient_27_reg053_A	plasma cells	Patient_27	DII	2	104	1.92308
Patient_27_reg053_B	plasma cells	Patient_27	DII	4	31	12.9032
Patient_27_reg054_A	plasma cells	Patient_27	DII	3	52	5.76923
Patient_27_reg054_B	plasma cells	Patient_27	DII	2	20	10
Patient_27_reg053_A	Tregs	Patient_27	DII	8	104	7.69231
Patient_27_reg053_B	Tregs	Patient_27	DII	1	31	3.22581
Patient_27_reg054_A	Tregs	Patient_27	DII	1	52	1.92308
Patient_3_reg005_A	B cells	Patient_3	DII	5	133	3.7594
Patient_3_reg005_B	B cells	Patient_3	DII	3	112	2.67857
Patient_3_reg006_A	B cells	Patient_3	DII	2	92	2.17391
Patient_3_reg006_B	B cells	Patient_3	DII	10	145	6.89655
Patient_3_reg005_B	CD11b+ monocytes	Patient_3	DII	1	112	0.892857
Patient_3_reg005_A	CD11b+CD68+ macrophages	Patient_3	DII	14	133	10.5263
Patient_3_reg005_B	CD11b+CD68+ macrophages	Patient_3	DII	2	112	1.78571
Patient_3_reg006_B	CD11b+CD68+ macrophages	Patient_3	DII	5	145	3.44828
Patient_3_reg005_B	CD11c+ DCs	Patient_3	DII	2	112	1.78571
Patient_3_reg006_B	CD11c+ DCs	Patient_3	DII	26	145	17.931
Patient_3_reg006_A	CD4+ T cells	Patient_3	DII	1	92	1.08696
Patient_3_reg006_B	CD4+ T cells	Patient_3	DII	3	145	2.06897
Patient_3_reg005_A	CD4+ T cells CD45RO+	Patient_3	DII	8	133	6.01504
Patient_3_reg005_B	CD4+ T cells CD45RO+	Patient_3	DII	5	112	4.46429
Patient_3_reg006_A	CD4+ T cells CD45RO+	Patient_3	DII	10	92	10.8696
Patient_3_reg006_B	CD4+ T cells CD45RO+	Patient_3	DII	9	145	6.2069
Patient_3_reg005_A	CD68+ macrophages	Patient_3	DII	12	133	9.02256
Patient_3_reg005_B	CD68+ macrophages	Patient_3	DII	5	112	4.46429
Patient_3_reg006_A	CD68+ macrophages	Patient_3	DII	1	92	1.08696
Patient_3_reg006_B	CD68+ macrophages	Patient_3	DII	2	145	1.37931
Patient_3_reg005_A	CD68+CD163+ macrophages	Patient_3	DII	49	133	36.8421
Patient_3_reg005_B	CD68+CD163+ macrophages	Patient_3	DII	25	112	22.3214
Patient_3_reg006_A	CD68+CD163+ macrophages	Patient_3	DII	43	92	46.7391
Patient_3_reg006_B	CD68+CD163+ macrophages	Patient_3	DII	36	145	24.8276
Patient_3_reg005_A	CD8+ T cells	Patient_3	DII	43	133	32.3308
Patient_3_reg005_B	CD8+ T cells	Patient_3	DII	60	112	53.5714
Patient_3_reg006_A	CD8+ T cells	Patient_3	DII	31	92	33.6957
Patient_3_reg006_B	CD8+ T cells	Patient_3	DII	38	145	26.2069
Patient_3_reg005_B	NK cells	Patient_3	DII	1	112	0.892857
Patient_3_reg005_A	plasma cells	Patient_3	DII	2	133	1.50376
Patient_3_reg005_B	plasma cells	Patient_3	DII	1	112	0.892857
Patient_3_reg006_A	plasma cells	Patient_3	DII	2	92	2.17391
Patient_3_reg006_B	plasma cells	Patient_3	DII	3	145	2.06897
Patient_3_reg005_B	Tregs	Patient_3	DII	7	112	6.25
Patient_3_reg006_A	Tregs	Patient_3	DII	2	92	2.17391
Patient_3_reg006_B	Tregs	Patient_3	DII	13	145	8.96552
Patient_30_reg059_A	B cells	Patient_30	DII	1	87	1.14943
Patient_30_reg059_B	B cells	Patient_30	DII	4	105	3.80952
Patient_30_reg060_A	B cells	Patient_30	DII	3	35	8.57143
Patient_30_reg060_B	B cells	Patient_30	DII	1	45	2.22222
Patient_30_reg059_B	CD11b+CD68+ macrophages	Patient_30	DII	1	105	0.952381
Patient_30_reg059_A	CD4+ T cells CD45RO+	Patient_30	DII	14	87	16.092
Patient_30_reg059_B	CD4+ T cells CD45RO+	Patient_30	DII	4	105	3.80952
Patient_30_reg060_A	CD4+ T cells CD45RO+	Patient_30	DII	7	35	20
Patient_30_reg060_B	CD4+ T cells CD45RO+	Patient_30	DII	2	45	4.44444
Patient_30_reg059_A	CD68+ macrophages	Patient_30	DII	2	87	2.29885
Patient_30_reg060_A	CD68+ macrophages	Patient_30	DII	1	35	2.85714
Patient_30_reg059_A	CD68+CD163+ macrophages	Patient_30	DII	45	87	51.7241
Patient_30_reg059_B	CD68+CD163+ macrophages	Patient_30	DII	67	105	63.8095
Patient_30_reg060_A	CD68+CD163+ macrophages	Patient_30	DII	20	35	57.1429
Patient_30_reg060_B	CD68+CD163+ macrophages	Patient_30	DII	26	45	57.7778
Patient_30_reg059_A	CD8+ T cells	Patient_30	DII	9	87	10.3448
Patient_30_reg059_B	CD8+ T cells	Patient_30	DII	13	105	12.381
Patient_30_reg060_A	CD8+ T cells	Patient_30	DII	3	35	8.57143
Patient_30_reg060_B	CD8+ T cells	Patient_30	DII	5	45	11.1111
Patient_30_reg059_A	plasma cells	Patient_30	DII	13	87	14.9425
Patient_30_reg059_B	plasma cells	Patient_30	DII	15	105	14.2857
Patient_30_reg060_A	plasma cells	Patient_30	DII	1	35	2.85714
Patient_30_reg060_B	plasma cells	Patient_30	DII	10	45	22.2222
Patient_30_reg059_A	Tregs	Patient_30	DII	3	87	3.44828
Patient_30_reg059_B	Tregs	Patient_30	DII	1	105	0.952381
Patient_30_reg060_B	Tregs	Patient_30	DII	1	45	2.22222
Patient_31_reg061_A	B cells	Patient_31	DII	5	190	2.63158
Patient_31_reg061_B	B cells	Patient_31	DII	2	126	1.5873
Patient_31_reg062_A	B cells	Patient_31	DII	2	74	2.7027
Patient_31_reg062_B	B cells	Patient_31	DII	1	63	1.5873
Patient_31_reg061_A	CD11b+ monocytes	Patient_31	DII	4	190	2.10526
Patient_31_reg062_A	CD11b+ monocytes	Patient_31	DII	9	74	12.1622
Patient_31_reg061_A	CD11b+CD68+ macrophages	Patient_31	DII	1	190	0.526316
Patient_31_reg061_B	CD11b+CD68+ macrophages	Patient_31	DII	1	126	0.793651
Patient_31_reg062_B	CD11b+CD68+ macrophages	Patient_31	DII	6	63	9.52381
Patient_31_reg061_A	CD4+ T cells	Patient_31	DII	1	190	0.526316
Patient_31_reg061_A	CD4+ T cells CD45RO+	Patient_31	DII	10	190	5.26316
Patient_31_reg061_B	CD4+ T cells CD45RO+	Patient_31	DII	7	126	5.55556
Patient_31_reg062_A	CD4+ T cells CD45RO+	Patient_31	DII	10	74	13.5135
Patient_31_reg062_B	CD4+ T cells CD45RO+	Patient_31	DII	4	63	6.34921
Patient_31_reg062_B	CD68+ macrophages	Patient_31	DII	2	63	3.1746
Patient_31_reg062_A	CD68+ macrophages GzmB+	Patient_31	DII	1	74	1.35135
Patient_31_reg061_A	CD68+CD163+ macrophages	Patient_31	DII	118	190	62.1053
Patient_31_reg061_B	CD68+CD163+ macrophages	Patient_31	DII	99	126	78.5714
Patient_31_reg062_A	CD68+CD163+ macrophages	Patient_31	DII	39	74	52.7027
Patient_31_reg062_B	CD68+CD163+ macrophages	Patient_31	DII	32	63	50.7937
Patient_31_reg061_A	CD8+ T cells	Patient_31	DII	44	190	23.1579
Patient_31_reg061_B	CD8+ T cells	Patient_31	DII	12	126	9.52381
Patient_31_reg062_A	CD8+ T cells	Patient_31	DII	9	74	12.1622
Patient_31_reg062_B	CD8+ T cells	Patient_31	DII	9	63	14.2857
Patient_31_reg061_A	plasma cells	Patient_31	DII	2	190	1.05263
Patient_31_reg061_B	plasma cells	Patient_31	DII	4	126	3.1746
Patient_31_reg062_A	plasma cells	Patient_31	DII	3	74	4.05405
Patient_31_reg062_B	plasma cells	Patient_31	DII	8	63	12.6984
Patient_31_reg061_A	Tregs	Patient_31	DII	5	190	2.63158
Patient_31_reg061_B	Tregs	Patient_31	DII	1	126	0.793651
Patient_31_reg062_A	Tregs	Patient_31	DII	1	74	1.35135
Patient_31_reg062_B	Tregs	Patient_31	DII	1	63	1.5873
Patient_4_reg007_B	B cells	Patient_4	DII	3	101	2.9703
Patient_4_reg008_B	B cells	Patient_4	DII	3	113	2.65487
Patient_4_reg008_B	CD11b+CD68+ macrophages	Patient_4	DII	5	113	4.42478
Patient_4_reg007_B	CD163+ macrophages	Patient_4	DII	1	101	0.990099
Patient_4_reg008_B	CD4+ T cells	Patient_4	DII	1	113	0.884956
Patient_4_reg007_A	CD4+ T cells CD45RO+	Patient_4	DII	4	64	6.25
Patient_4_reg007_B	CD4+ T cells CD45RO+	Patient_4	DII	2	101	1.9802
Patient_4_reg008_A	CD4+ T cells CD45RO+	Patient_4	DII	80	133	60.1504
Patient_4_reg008_B	CD4+ T cells CD45RO+	Patient_4	DII	21	113	18.5841
Patient_4_reg007_A	CD68+ macrophages	Patient_4	DII	7	64	10.9375
Patient_4_reg007_B	CD68+ macrophages	Patient_4	DII	1	101	0.990099
Patient_4_reg008_A	CD68+ macrophages	Patient_4	DII	12	133	9.02256
Patient_4_reg008_B	CD68+ macrophages	Patient_4	DII	1	113	0.884956
Patient_4_reg007_A	CD68+CD163+ macrophages	Patient_4	DII	34	64	53.125
Patient_4_reg007_B	CD68+CD163+ macrophages	Patient_4	DII	90	101	89.1089
Patient_4_reg008_A	CD68+CD163+ macrophages	Patient_4	DII	31	133	23.3083
Patient_4_reg008_B	CD68+CD163+ macrophages	Patient_4	DII	57	113	50.4425
Patient_4_reg007_A	CD8+ T cells	Patient_4	DII	9	64	14.0625
Patient_4_reg007_B	CD8+ T cells	Patient_4	DII	1	101	0.990099
Patient_4_reg008_A	CD8+ T cells	Patient_4	DII	7	133	5.26316
Patient_4_reg008_B	CD8+ T cells	Patient_4	DII	16	113	14.1593
Patient_4_reg007_A	plasma cells	Patient_4	DII	9	64	14.0625
Patient_4_reg007_B	plasma cells	Patient_4	DII	3	101	2.9703
Patient_4_reg008_A	plasma cells	Patient_4	DII	2	133	1.50376
Patient_4_reg008_B	plasma cells	Patient_4	DII	4	113	3.53982
Patient_4_reg007_A	Tregs	Patient_4	DII	1	64	1.5625
Patient_4_reg008_A	Tregs	Patient_4	DII	1	133	0.75188
Patient_4_reg008_B	Tregs	Patient_4	DII	5	113	4.42478
Patient_5_reg009_B	B cells	Patient_5	DII	4	158	2.53165
Patient_5_reg010_B	B cells	Patient_5	DII	8	115	6.95652
Patient_5_reg009_A	CD11b+CD68+ macrophages	Patient_5	DII	4	126	3.1746
Patient_5_reg009_B	CD11b+CD68+ macrophages	Patient_5	DII	103	158	65.1899
Patient_5_reg010_A	CD11b+CD68+ macrophages	Patient_5	DII	1	99	1.0101
Patient_5_reg010_B	CD11b+CD68+ macrophages	Patient_5	DII	5	115	4.34783
Patient_5_reg009_B	CD11c+ DCs	Patient_5	DII	1	158	0.632911
Patient_5_reg010_B	CD11c+ DCs	Patient_5	DII	2	115	1.73913
Patient_5_reg010_B	CD163+ macrophages	Patient_5	DII	1	115	0.869565
Patient_5_reg010_A	CD4+ T cells	Patient_5	DII	1	99	1.0101
Patient_5_reg009_A	CD4+ T cells CD45RO+	Patient_5	DII	40	126	31.746
Patient_5_reg009_B	CD4+ T cells CD45RO+	Patient_5	DII	3	158	1.89873
Patient_5_reg010_A	CD4+ T cells CD45RO+	Patient_5	DII	28	99	28.2828
Patient_5_reg010_B	CD4+ T cells CD45RO+	Patient_5	DII	14	115	12.1739
Patient_5_reg009_A	CD68+ macrophages	Patient_5	DII	1	126	0.793651
Patient_5_reg009_B	CD68+ macrophages	Patient_5	DII	1	158	0.632911
Patient_5_reg010_A	CD68+ macrophages	Patient_5	DII	1	99	1.0101
Patient_5_reg010_A	CD68+ macrophages GzmB+	Patient_5	DII	2	99	2.0202
Patient_5_reg010_B	CD68+ macrophages GzmB+	Patient_5	DII	1	115	0.869565
Patient_5_reg009_A	CD68+CD163+ macrophages	Patient_5	DII	48	126	38.0952
Patient_5_reg009_B	CD68+CD163+ macrophages	Patient_5	DII	30	158	18.9873
Patient_5_reg010_A	CD68+CD163+ macrophages	Patient_5	DII	46	99	46.4646
Patient_5_reg010_B	CD68+CD163+ macrophages	Patient_5	DII	63	115	54.7826
Patient_5_reg009_A	CD8+ T cells	Patient_5	DII	27	126	21.4286
Patient_5_reg009_B	CD8+ T cells	Patient_5	DII	5	158	3.16456
Patient_5_reg010_A	CD8+ T cells	Patient_5	DII	16	99	16.1616
Patient_5_reg010_B	CD8+ T cells	Patient_5	DII	11	115	9.56522
Patient_5_reg009_A	plasma cells	Patient_5	DII	1	126	0.793651
Patient_5_reg009_B	plasma cells	Patient_5	DII	2	158	1.26582
Patient_5_reg010_A	plasma cells	Patient_5	DII	1	99	1.0101
Patient_5_reg010_B	plasma cells	Patient_5	DII	2	115	1.73913
Patient_5_reg009_A	Tregs	Patient_5	DII	5	126	3.96825
Patient_5_reg009_B	Tregs	Patient_5	DII	9	158	5.6962
Patient_5_reg010_A	Tregs	Patient_5	DII	3	99	3.0303
Patient_5_reg010_B	Tregs	Patient_5	DII	8	115	6.95652
Patient_7_reg013_B	B cells	Patient_7	DII	1	135	0.740741
Patient_7_reg014_A	B cells	Patient_7	DII	1	101	0.990099
Patient_7_reg014_B	B cells	Patient_7	DII	7	169	4.14201
Patient_7_reg013_B	CD11b+CD68+ macrophages	Patient_7	DII	2	135	1.48148
Patient_7_reg014_B	CD11b+CD68+ macrophages	Patient_7	DII	1	169	0.591716
Patient_7_reg013_B	CD11c+ DCs	Patient_7	DII	3	135	2.22222
Patient_7_reg013_A	CD4+ T cells CD45RO+	Patient_7	DII	15	16	93.75
Patient_7_reg013_B	CD4+ T cells CD45RO+	Patient_7	DII	48	135	35.5556
Patient_7_reg014_A	CD4+ T cells CD45RO+	Patient_7	DII	19	101	18.8119
Patient_7_reg014_B	CD4+ T cells CD45RO+	Patient_7	DII	67	169	39.645
Patient_7_reg013_B	CD68+ macrophages	Patient_7	DII	7	135	5.18519
Patient_7_reg014_A	CD68+ macrophages	Patient_7	DII	5	101	4.9505
Patient_7_reg014_B	CD68+ macrophages	Patient_7	DII	1	169	0.591716
Patient_7_reg013_B	CD68+CD163+ macrophages	Patient_7	DII	48	135	35.5556
Patient_7_reg014_A	CD68+CD163+ macrophages	Patient_7	DII	63	101	62.3762
Patient_7_reg014_B	CD68+CD163+ macrophages	Patient_7	DII	76	169	44.9704
Patient_7_reg013_A	CD8+ T cells	Patient_7	DII	1	16	6.25
Patient_7_reg013_B	CD8+ T cells	Patient_7	DII	13	135	9.62963
Patient_7_reg014_A	CD8+ T cells	Patient_7	DII	12	101	11.8812
Patient_7_reg014_B	CD8+ T cells	Patient_7	DII	8	169	4.73373
Patient_7_reg013_B	plasma cells	Patient_7	DII	1	135	0.740741
Patient_7_reg014_A	plasma cells	Patient_7	DII	1	101	0.990099
Patient_7_reg014_B	plasma cells	Patient_7	DII	4	169	2.36686
Patient_7_reg013_B	Tregs	Patient_7	DII	12	135	8.88889
Patient_7_reg014_B	Tregs	Patient_7	DII	5	169	2.95858
Patient_8_reg015_A	B cells	Patient_8	DII	5	271	1.84502
Patient_8_reg015_B	B cells	Patient_8	DII	1	187	0.534759
Patient_8_reg016_A	B cells	Patient_8	DII	1	157	0.636943
Patient_8_reg016_B	B cells	Patient_8	DII	2	307	0.651466
Patient_8_reg015_B	CD11b+ monocytes	Patient_8	DII	1	187	0.534759
Patient_8_reg015_B	CD11b+CD68+ macrophages	Patient_8	DII	15	187	8.02139
Patient_8_reg016_A	CD11b+CD68+ macrophages	Patient_8	DII	1	157	0.636943
Patient_8_reg016_B	CD11b+CD68+ macrophages	Patient_8	DII	1	307	0.325733
Patient_8_reg015_B	CD11c+ DCs	Patient_8	DII	4	187	2.13904
Patient_8_reg015_B	CD4+ T cells	Patient_8	DII	1	187	0.534759
Patient_8_reg015_A	CD4+ T cells CD45RO+	Patient_8	DII	41	271	15.1292
Patient_8_reg015_B	CD4+ T cells CD45RO+	Patient_8	DII	28	187	14.9733
Patient_8_reg016_A	CD4+ T cells CD45RO+	Patient_8	DII	14	157	8.9172
Patient_8_reg016_B	CD4+ T cells CD45RO+	Patient_8	DII	15	307	4.88599
Patient_8_reg015_A	CD68+ macrophages	Patient_8	DII	57	271	21.0332
Patient_8_reg015_B	CD68+ macrophages	Patient_8	DII	12	187	6.41711
Patient_8_reg016_A	CD68+ macrophages	Patient_8	DII	44	157	28.0255
Patient_8_reg016_B	CD68+ macrophages	Patient_8	DII	120	307	39.0879
Patient_8_reg015_B	CD68+ macrophages GzmB+	Patient_8	DII	2	187	1.06952
Patient_8_reg015_A	CD68+CD163+ macrophages	Patient_8	DII	131	271	48.3395
Patient_8_reg015_B	CD68+CD163+ macrophages	Patient_8	DII	54	187	28.877
Patient_8_reg016_A	CD68+CD163+ macrophages	Patient_8	DII	71	157	45.2229
Patient_8_reg016_B	CD68+CD163+ macrophages	Patient_8	DII	122	307	39.7394
Patient_8_reg015_A	CD8+ T cells	Patient_8	DII	22	271	8.11808
Patient_8_reg015_B	CD8+ T cells	Patient_8	DII	30	187	16.0428
Patient_8_reg016_A	CD8+ T cells	Patient_8	DII	13	157	8.28025
Patient_8_reg016_B	CD8+ T cells	Patient_8	DII	7	307	2.28013
Patient_8_reg015_A	plasma cells	Patient_8	DII	2	271	0.738007
Patient_8_reg015_B	plasma cells	Patient_8	DII	3	187	1.60428
Patient_8_reg016_A	plasma cells	Patient_8	DII	3	157	1.91083
Patient_8_reg016_B	plasma cells	Patient_8	DII	1	307	0.325733
Patient_8_reg015_A	Tregs	Patient_8	DII	13	271	4.79705
Patient_8_reg015_B	Tregs	Patient_8	DII	36	187	19.2513
Patient_8_reg016_A	Tregs	Patient_8	DII	10	157	6.36943
Patient_8_reg016_B	Tregs	Patient_8	DII	39	307	12.7036
Patient_9_reg017_A	B cells	Patient_9	DII	1	81	1.23457
Patient_9_reg017_B	B cells	Patient_9	DII	3	121	2.47934
Patient_9_reg018_B	B cells	Patient_9	DII	4	79	5.06329
Patient_9_reg018_B	CD11b+CD68+ macrophages	Patient_9	DII	1	79	1.26582
Patient_9_reg017_A	CD4+ T cells CD45RO+	Patient_9	DII	15	81	18.5185
Patient_9_reg017_B	CD4+ T cells CD45RO+	Patient_9	DII	14	121	11.5702
Patient_9_reg018_A	CD4+ T cells CD45RO+	Patient_9	DII	38	123	30.8943
Patient_9_reg018_B	CD4+ T cells CD45RO+	Patient_9	DII	6	79	7.59494
Patient_9_reg017_A	CD68+ macrophages	Patient_9	DII	1	81	1.23457
Patient_9_reg017_B	CD68+ macrophages	Patient_9	DII	7	121	5.78512
Patient_9_reg018_A	CD68+ macrophages	Patient_9	DII	1	123	0.813008
Patient_9_reg017_A	CD68+CD163+ macrophages	Patient_9	DII	38	81	46.9136
Patient_9_reg017_B	CD68+CD163+ macrophages	Patient_9	DII	56	121	46.281
Patient_9_reg018_A	CD68+CD163+ macrophages	Patient_9	DII	56	123	45.5285
Patient_9_reg018_B	CD68+CD163+ macrophages	Patient_9	DII	46	79	58.2278
Patient_9_reg017_A	CD8+ T cells	Patient_9	DII	6	81	7.40741
Patient_9_reg017_B	CD8+ T cells	Patient_9	DII	17	121	14.0496
Patient_9_reg018_A	CD8+ T cells	Patient_9	DII	16	123	13.0081
Patient_9_reg018_B	CD8+ T cells	Patient_9	DII	15	79	18.9873
Patient_9_reg017_B	NK cells	Patient_9	DII	1	121	0.826446
Patient_9_reg017_A	plasma cells	Patient_9	DII	18	81	22.2222
Patient_9_reg017_B	plasma cells	Patient_9	DII	15	121	12.3967
Patient_9_reg018_A	plasma cells	Patient_9	DII	12	123	9.7561
Patient_9_reg018_B	plasma cells	Patient_9	DII	2	79	2.53165
Patient_9_reg017_A	Tregs	Patient_9	DII	2	81	2.46914
Patient_9_reg017_B	Tregs	Patient_9	DII	8	121	6.61157
Patient_9_reg018_B	Tregs	Patient_9	DII	5	79	6.32911

[truncated: 19 more sheets: Figure 7e, Figure 7f, Figure 7g, Figure 7h 7i 7j 7k, Supplementary Figure 2, Supplementary Figure 3, Supplementary Figure 5, Supplementary Figure 6, Supplementary Figure 11, Supplementary Note 1.1, Supplementary Note 2.1, Supplementary Note 2.2, Supplementary Figure 3.1, Supplementary Note 3.2, Supplementary Note 3.3, Supplementary Note 3.4, Supplementary Note 3.5, Supplementary Note 4.1, Supplementary Note 4.2]
